# Supplementary material for: Transcriptome Profiling of Ornithogalum dubium Leaves and Flowers to Identify Key Carotenoid Genes for CRISPR Gene Editing
Source: Plants (Basel). 2020 Apr 21;9(4):540. doi: 10.3390/plants9040540 (PMC7238968; doi:10.3390/plants9040540)
Supplement: Supplementary file 1 [file plants-09-00540-s001.zip]

Archive with 4 entries (3 files):
- Supplementary plants-767988/
- Supplementary plants-767988/File S1 Assembled contigs of O. dubium leaves and flower.fasta
- Supplementary plants-767988/File S2 Function annotations of O. dubium assembled contigs.xlsx
- Supplementary plants-767988/plants-767988-TableS1-S2.docx
