# Supplementary material for: Transcriptome Profiling of Ornithogalum dubium Leaves and Flowers to Identify Key Carotenoid Genes for CRISPR Gene Editing
Source: Plants (Basel). 2020 Apr 21;9(4):540. doi: 10.3390/plants9040540 (PMC7238968; doi:10.3390/plants9040540)
Supplement: Supplementary file 1 [file plants-09-00540-s001.zip › Supplementary plants-767988/File S2 Function annotations of O. dubium assembled contigs.xlsx]

## Sheet: Rice
comp151524_c3_seq7	LOC_Os08g41840.1	37.96	108	67	0	94	417	18	125	1e-16	77.4
comp151611_c0_seq1	LOC_Os02g11780.1	43.75	592	283	16	3715	2018	9	576	7e-103	357
comp151191_c0_seq1	LOC_Os02g35630.1	83.25	400	66	1	649	1845	220	619	0	666
comp151191_c0_seq2	LOC_Os05g13370.1	68.98	216	56	4	1241	594	53	257	1e-89	280
comp151274_c0_seq1	LOC_Os05g41100.1	51.53	555	233	9	2350	782	31	581	2e-101	332
comp151089_c1_seq1	LOC_Os06g46620.1	29.88	164	100	7	704	231	60	214	9e-14	68.9
comp151717_c0_seq2	LOC_Os03g10790.1	76.78	211	49	0	203	835	26	236	4e-119	349
comp151717_c0_seq10	LOC_Os03g10790.1	78.11	201	44	0	203	805	26	226	1e-114	336
comp151206_c0_seq1	LOC_Os03g15040.2	49.72	358	157	7	863	1876	37	391	5e-93	307
comp151052_c0_seq1	LOC_Os02g16450.1	48.83	299	115	8	439	1269	1	283	2e-52	184
comp151052_c0_seq3	LOC_Os01g12460.1	50	110	29	3	451	765	1	89	1e-17	81.6
comp151063_c0_seq1	LOC_Os05g02500.1	57.92	789	250	16	196	2445	17	762	0	756
comp151750_c0_seq1	LOC_Os05g04180.1	35.56	284	168	7	4642	3794	28	297	2e-34	141
comp151750_c0_seq2	LOC_Os05g04180.1	35.56	284	168	7	4306	3458	28	297	1e-34	141
comp151750_c0_seq3	LOC_Os11g19730.1	35.53	197	127	0	809	219	576	772	2e-35	139
comp151750_c0_seq7	LOC_Os11g19730.1	35.53	197	127	0	1416	826	576	772	1e-33	141
comp151024_c0_seq3	LOC_Os10g40660.1	43.1	232	91	6	3	629	145	358	4e-42	151
comp151024_c1_seq1	LOC_Os03g05140.1	43.44	122	69	0	1737	2102	494	615	5e-24	94.4
comp151793_c0_seq1	LOC_Os07g06980.1	63.16	323	114	2	1354	401	292	614	1e-118	386
comp151793_c0_seq4	LOC_Os07g06980.1	53.04	641	241	11	2224	401	1	614	0	545
comp151834_c0_seq2	LOC_Os09g26870.1	55.03	298	129	2	1962	1084	1	298	2e-171	330
comp151834_c0_seq3	LOC_Os09g26870.1	63.44	331	113	5	1319	345	220	548	6e-132	410
comp150859_c0_seq1	LOC_Os04g37670.1	66.73	562	187	0	2022	337	1	562	0	728
comp150859_c0_seq2	LOC_Os04g37670.1	66.73	562	187	0	1973	288	1	562	0	728
comp150859_c0_seq4	LOC_Os04g37670.1	66.92	529	175	0	1847	261	1	529	0	681
comp151234_c0_seq1	LOC_Os10g41790.2	60.61	231	84	2	40	711	61	291	4e-76	248
comp151234_c4_seq1	LOC_Os10g41790.2	85.19	412	58	3	40	1275	304	712	0	741
comp151783_c0_seq8	LOC_Os02g20200.1	27.78	252	157	7	2245	1553	631	878	1e-15	84.3
comp151639_c0_seq1	LOC_Os08g25390.1	79.93	887	164	4	404	3049	44	921	0	1429
comp150988_c0_seq1	LOC_Os01g54240.1	65.21	733	226	3	121	2232	1	733	0	940
comp150988_c0_seq2	LOC_Os01g54240.1	62.29	761	225	4	121	2316	1	728	0	913
comp151845_c2_seq1	LOC_Os04g43220.1	28.98	797	388	29	343	2403	1	729	2e-52	197
comp150911_c3_seq42	LOC_Os03g04970.1	75.76	33	8	0	710	808	65	97	1e-08	57
comp150911_c3_seq60	LOC_Os06g45390.1	48.94	47	19	1	91	216	364	410	4e-10	42
comp150911_c4_seq1	LOC_Os02g52220.1	58.51	94	38	1	890	612	199	292	6e-31	125
comp150911_c4_seq7	LOC_Os02g52220.1	51.8	388	166	4	1386	256	173	550	9e-122	373
comp150911_c4_seq14	LOC_Os02g52220.1	38.46	299	163	4	1066	203	173	461	1e-48	178
comp150911_c4_seq17	LOC_Os02g52220.1	43.61	227	100	4	906	310	199	425	5e-50	179
comp150911_c4_seq24	LOC_Os02g52220.1	56.06	132	58	0	705	310	294	425	7e-45	154
comp150911_c4_seq26	LOC_Os02g52220.1	62.16	148	49	1	666	244	407	554	5e-67	184
comp150911_c4_seq27	LOC_Os02g52220.1	58.51	94	38	1	889	611	199	292	2e-31	125
comp151853_c0_seq1	LOC_Os12g41650.2	58.57	140	51	3	1674	2075	200	338	7e-35	141
comp151468_c0_seq1	LOC_Os06g29810.2	58.95	687	264	10	140	2182	34	708	0	800
comp151468_c1_seq1	LOC_Os06g29810.2	77.78	144	32	0	2	433	702	845	1e-64	217
comp151656_c1_seq2	LOC_Os09g19940.1	65.06	601	200	4	2362	581	15	612	0	828
comp151656_c1_seq3	LOC_Os09g19940.1	60.9	642	200	5	2485	581	15	612	0	806
comp151656_c1_seq6	LOC_Os09g19940.1	62.18	349	129	2	1621	581	265	612	0	472
comp151656_c1_seq8	LOC_Os09g19940.1	62.26	628	200	5	2443	581	15	612	0	813
comp151656_c1_seq11	LOC_Os09g19940.1	61.77	633	200	5	2458	581	15	612	0	813
comp151177_c1_seq27	LOC_Os01g43980.1	46.51	43	23	0	2597	2725	532	574	8e-10	48.5
comp151195_c0_seq1	LOC_Os03g04930.2	63.35	472	169	2	556	1968	78	546	0	640
comp151593_c0_seq2	LOC_Os01g57920.1	27.85	438	271	16	316	1566	12	425	8e-16	81.6
comp151593_c0_seq6	LOC_Os11g10400.2	37.07	116	68	2	310	642	89	204	7e-13	71.6
comp151163_c1_seq1	LOC_Os04g31210.1	77.67	309	69	0	522	1448	93	401	7e-135	405
comp151163_c1_seq2	LOC_Os01g58390.1	64	125	44	1	1251	880	47	171	2e-43	155
comp151163_c1_seq3	LOC_Os04g31210.1	76.11	314	75	0	522	1463	93	406	7e-135	406
comp151163_c1_seq4	LOC_Os01g58390.1	64	125	44	1	1293	922	47	171	2e-43	155
comp151355_c0_seq1	LOC_Os07g48100.1	76.85	432	96	2	561	1856	3	430	0	673
comp151843_c0_seq1	LOC_Os03g20980.1	54.84	434	179	6	604	1881	1	425	7e-116	372
comp151843_c0_seq2	LOC_Os03g20980.1	55.07	296	116	6	433	1296	1	287	8e-75	244
comp151843_c0_seq3	LOC_Os03g20980.1	54.84	434	179	6	365	1642	1	425	3e-116	371
comp151843_c0_seq4	LOC_Os03g20980.1	55.04	427	175	6	411	1667	1	418	2e-119	365
comp151843_c0_seq5	LOC_Os03g20980.1	54.84	434	179	6	1669	2946	1	425	2e-115	372
comp151635_c2_seq1	LOC_Os01g55280.1	47.39	249	99	8	1685	1029	1	247	3e-36	140
comp151635_c2_seq2	LOC_Os01g55280.1	47.39	249	99	8	1685	1029	1	247	6e-37	140
comp151117_c0_seq2	LOC_Os01g02100.3	55.81	43	18	1	129	1	189	230	1e-06	50.1
comp151117_c0_seq4	LOC_Os10g06760.1	55.17	290	122	5	2	853	652	939	3e-154	295
comp151117_c0_seq10	LOC_Os10g06760.1	55.17	290	122	5	2	853	652	939	3e-154	295
comp151790_c0_seq3	LOC_Os03g59180.1	35.19	270	135	11	1395	652	11	262	9e-25	106
comp151790_c0_seq4	LOC_Os03g59180.1	35.19	270	135	11	1414	671	11	262	1e-24	106
comp151790_c0_seq6	LOC_Os03g59180.1	35.19	270	135	11	1403	660	11	262	9e-25	106
comp151790_c0_seq7	LOC_Os03g59180.2	65.59	93	31	1	906	628	138	229	5e-33	126
comp151790_c0_seq8	LOC_Os03g59180.1	37.55	269	129	10	1386	646	11	262	6e-35	134
comp151790_c0_seq9	LOC_Os03g59180.2	65.59	93	31	1	948	670	138	229	5e-33	127
comp151790_c0_seq10	LOC_Os03g59180.1	37.55	269	129	10	1368	628	11	262	6e-35	134
comp151790_c0_seq11	LOC_Os03g59180.2	56.52	115	49	1	979	635	116	229	2e-33	127
comp151790_c0_seq12	LOC_Os03g59180.2	64.1	39	14	0	786	670	191	229	3e-08	54.7
comp151803_c0_seq1	LOC_Os03g48660.1	58.56	543	194	6	2110	551	1	535	0	584
comp150937_c0_seq2	LOC_Os02g03970.1	50.51	590	291	1	2278	509	3	591	0	591
comp150937_c0_seq3	LOC_Os02g03970.1	52.32	453	215	1	1867	509	140	591	1e-161	488
comp150937_c0_seq6	LOC_Os02g03970.1	55.44	377	167	1	1639	509	216	591	2e-134	428
comp150937_c0_seq15	LOC_Os02g03970.1	51.28	548	266	1	1730	87	3	549	0	551
comp151715_c0_seq12	LOC_Os07g48570.1	42.48	419	202	10	270	1448	69	474	2e-88	286
comp151132_c0_seq1	LOC_Os04g51900.1	51.53	720	325	12	358	2484	64	770	0	673
comp151132_c0_seq2	LOC_Os04g51900.1	50.85	529	239	11	358	1920	64	579	1e-176	473
comp151536_c3_seq9	LOC_Os07g48330.1	55.92	245	96	3	1998	1300	18	262	1e-84	288
comp151536_c3_seq16	LOC_Os03g21400.1	62.16	37	14	0	923	1033	250	286	7e-08	55.1
comp151536_c3_seq22	LOC_Os03g21400.1	62.22	45	17	0	2	136	342	386	6e-07	48.9
comp151536_c3_seq25	LOC_Os12g02640.1	37.08	89	46	2	345	103	18	104	5e-13	68.6
comp151536_c3_seq27	LOC_Os07g48330.1	58.24	91	35	2	502	765	172	262	1e-22	103
comp151536_c3_seq28	LOC_Os07g48330.1	55.92	245	96	3	1266	1964	18	262	7e-85	288
comp151536_c3_seq30	LOC_Os12g02640.1	49.36	156	76	2	461	3	262	417	3e-45	158
comp151536_c3_seq31	LOC_Os03g21400.1	46.15	104	51	1	2	313	153	251	7e-24	101
comp151536_c3_seq33	LOC_Os12g02640.1	46.92	130	66	2	254	634	260	389	3e-32	124
comp151536_c3_seq35	LOC_Os07g48330.1	54.33	254	98	5	273	992	13	262	3e-85	282
comp151536_c3_seq36	LOC_Os12g02640.1	40.77	130	76	1	387	1	260	389	2e-28	112
comp151536_c3_seq37	LOC_Os03g21390.1	73.68	57	15	0	271	441	55	111	2e-23	92
comp151536_c3_seq39	LOC_Os03g21390.1	73.68	57	15	0	466	296	55	111	2e-22	92
comp151536_c3_seq41	LOC_Os03g21400.1	67.74	62	20	0	237	52	325	386	5e-18	79
comp151536_c3_seq43	LOC_Os12g02640.1	40.31	129	76	1	384	1	261	389	1e-26	110
comp151013_c0_seq1	LOC_Os12g39380.1	63.83	647	206	8	1119	3002	1	638	0	767
comp151013_c0_seq2	LOC_Os12g39380.1	63.83	647	206	8	897	2780	1	638	0	767
comp150933_c0_seq1	LOC_Os03g02440.2	50.77	711	301	12	1195	3195	39	744	0	620
comp150933_c0_seq2	LOC_Os03g02440.2	50.7	712	302	12	1221	3224	39	745	0	604
comp150933_c0_seq3	LOC_Os03g02440.2	50.99	708	304	12	654	2654	39	744	0	622
comp150933_c0_seq5	LOC_Os03g02440.2	49.79	719	306	13	654	2681	39	745	0	599
comp150933_c0_seq6	LOC_Os03g02440.2	49.86	720	304	13	1221	3248	39	745	0	599
comp151217_c2_seq10	LOC_Os07g23520.2	50.94	53	26	0	41	199	3	55	4e-08	57
comp151217_c2_seq30	LOC_Os07g23520.2	50.94	53	26	0	41	199	3	55	1e-09	57.4
comp151529_c1_seq1	LOC_Os11g37390.1	26.5	351	199	11	370	1326	144	467	6e-22	100
comp151529_c1_seq2	LOC_Os11g37060.1	26.03	388	224	15	51	1082	32	400	6e-28	114
comp151529_c1_seq6	LOC_Os11g37390.1	26.02	342	197	10	370	1299	144	461	2e-21	99
comp151529_c1_seq7	LOC_Os11g37060.1	26.33	395	223	13	51	1109	32	400	3e-30	123
comp151529_c1_seq8	LOC_Os11g37060.1	27.85	395	214	16	51	1100	32	400	4e-27	114
comp151529_c1_seq15	LOC_Os11g37060.1	24.94	393	230	12	51	1106	32	400	6e-26	108
comp151529_c1_seq18	LOC_Os11g37390.1	26.32	342	196	10	370	1299	144	461	8e-22	100
comp151567_c0_seq2	LOC_Os10g27060.1	64.38	292	99	1	1476	601	12	298	2e-131	390
comp151075_c1_seq1	LOC_Os03g49940.1	52.22	316	104	1	1726	2532	104	419	1e-100	326
comp151075_c1_seq2	LOC_Os03g49940.1	65.53	293	99	1	1726	2604	104	394	1e-124	399
comp151075_c1_seq4	LOC_Os03g49940.1	60.85	355	133	3	1726	2784	104	454	2e-137	431
comp151530_c0_seq1	LOC_Os06g46240.1	41.8	488	274	5	3116	1659	61	540	4e-101	348
comp151530_c0_seq3	LOC_Os06g46240.1	46.67	210	112	0	3130	2501	61	270	1e-90	187
comp150956_c1_seq4	LOC_Os12g17450.1	26.09	115	68	3	1928	2224	323	436	3e-06	50.8
comp151254_c0_seq1	LOC_Os05g41390.1	40.56	180	77	2	1	525	289	443	1e-33	125
comp151254_c3_seq7	LOC_Os01g59120.1	67.74	62	20	0	276	91	199	260	8e-31	94.7
comp151254_c3_seq17	LOC_Os01g59120.1	67.74	62	20	0	276	91	199	260	3e-30	94.7
comp151094_c3_seq2	LOC_Os03g63530.1	54.08	98	40	2	271	564	206	298	1e-27	112
comp151094_c3_seq3	LOC_Os04g05480.1	27.98	168	118	1	281	775	117	284	1e-16	81.6
comp151094_c3_seq4	LOC_Os04g05480.1	27.98	168	118	1	416	910	117	284	7e-18	85.9
comp151094_c3_seq9	LOC_Os04g05480.1	27.49	171	121	1	407	910	114	284	4e-17	83.2
comp151386_c0_seq1	LOC_Os12g38430.1	78.95	76	16	0	798	571	1	76	4e-17	81.3
comp151386_c0_seq4	LOC_Os12g38430.1	78.95	76	16	0	697	470	1	76	2e-17	81.3
comp151386_c0_seq5	LOC_Os02g15310.1	63	200	66	3	1039	446	29	222	3e-59	199
comp151091_c1_seq2	LOC_Os12g43060.1	39.13	69	40	2	620	823	1449	1516	4e-19	52
comp151108_c1_seq1	LOC_Os03g53910.1	59.89	374	133	5	100	1170	1	374	2e-134	398
comp151108_c1_seq2	LOC_Os03g53910.1	60.75	372	135	4	100	1182	1	372	3e-134	397
comp151108_c1_seq3	LOC_Os03g53910.1	58.24	340	126	4	288	1259	35	374	5e-118	357
comp151108_c1_seq4	LOC_Os03g53910.1	58.53	340	131	3	288	1277	35	374	5e-113	344
comp151108_c1_seq6	LOC_Os03g53910.1	56.92	130	52	2	122	499	245	374	8e-38	137
comp151282_c0_seq1	LOC_Os02g42600.1	58.31	782	296	12	3777	1471	1	765	0	876
comp151282_c0_seq2	LOC_Os02g42600.1	70.1	398	111	2	3792	2623	1	398	0	593
comp151377_c0_seq1	LOC_Os06g05820.1	50	48	24	0	164	307	314	361	1e-07	52
comp151377_c1_seq1	LOC_Os06g10770.1	48.94	47	24	0	359	219	180	226	1e-07	51.6
comp151377_c5_seq1	LOC_Os04g04010.1	54.29	326	129	9	1868	927	20	337	4e-89	290
comp151377_c5_seq2	LOC_Os04g04010.1	53.99	326	131	9	1871	927	20	337	4e-88	288
comp151377_c5_seq5	LOC_Os04g04010.1	52.16	347	141	10	1934	927	5	337	5e-89	290
comp151377_c5_seq7	LOC_Os04g04010.1	52.16	347	141	10	1934	927	5	337	8e-90	290
comp150960_c0_seq4	LOC_Os02g45950.1	60.42	331	91	3	185	1057	13	343	3e-122	367
comp150960_c0_seq13	LOC_Os02g45950.1	60.12	331	92	3	185	1057	13	343	2e-121	364
comp151560_c1_seq3	LOC_Os04g47220.1	79.93	269	52	1	3014	3814	5	273	3e-144	443
comp151560_c1_seq4	LOC_Os04g47220.1	79.93	269	52	1	3046	3846	5	273	4e-144	443
comp151560_c1_seq6	LOC_Os01g04910.1	62.79	172	63	1	94	606	1	172	5e-53	182
comp151560_c1_seq8	LOC_Os01g04910.1	62.79	172	63	1	551	1063	1	172	9e-52	182
comp151560_c1_seq10	LOC_Os08g14070.1	70.59	85	25	0	702	448	4	88	1e-28	108
comp151560_c1_seq13	LOC_Os08g14070.1	61.18	85	33	0	671	417	4	88	8e-26	100
comp151560_c1_seq14	LOC_Os04g47220.1	79.93	269	52	1	1389	2189	5	273	7e-150	443
comp151560_c1_seq15	LOC_Os01g04910.1	62.79	172	63	1	94	606	1	172	6e-53	182
comp151196_c1_seq1	LOC_Os08g03220.1	32.69	156	92	4	720	283	967	1119	2e-13	65.9
comp151249_c0_seq1	LOC_Os10g35760.2	43.9	451	248	4	344	1681	60	510	1e-122	389
comp151249_c0_seq2	LOC_Os10g35760.2	43.9	451	248	4	329	1666	60	510	9e-123	389
comp151148_c0_seq4	LOC_Os02g58450.1	31.94	144	85	3	749	327	203	336	4e-11	63.2
comp151761_c1_seq1	LOC_Os01g72690.2	70.76	537	139	6	467	2047	4	532	0	748
comp151761_c2_seq1	LOC_Os01g74520.1	51.39	72	7	1	639	424	52	95	2e-14	71.6
comp151761_c2_seq2	LOC_Os01g74520.1	82.45	245	43	0	1225	491	50	294	2e-147	431
comp151761_c2_seq3	LOC_Os01g74520.1	81.4	258	48	0	961	188	37	294	9e-156	449
comp151761_c2_seq4	LOC_Os01g74520.1	81.4	258	48	0	1061	288	37	294	3e-155	449
comp151761_c2_seq6	LOC_Os01g74520.1	81.42	226	42	0	1233	556	37	262	5e-134	397
comp151761_c2_seq7	LOC_Os01g74520.1	82.45	245	43	0	1200	466	50	294	2e-147	431
comp151761_c2_seq9	LOC_Os01g74520.1	81.42	226	42	0	1208	531	37	262	4e-134	397
comp150899_c0_seq2	LOC_Os01g67560.1	65.56	151	52	0	808	356	21	171	3e-64	207
comp150899_c0_seq4	LOC_Os01g18280.1	51.74	402	182	6	2322	1135	158	553	7e-113	359
comp150899_c0_seq5	LOC_Os01g18280.1	47.86	257	111	4	1842	1135	299	553	2e-52	194
comp150899_c0_seq6	LOC_Os01g18280.1	58.5	147	61	0	575	135	350	496	1e-49	171
comp151205_c0_seq1	LOC_Os10g22960.1	44.3	79	44	0	851	615	287	365	1e-12	68.6
comp151205_c0_seq2	LOC_Os10g22960.1	44.3	79	44	0	802	566	287	365	2e-12	67.8
comp151205_c1_seq1	LOC_Os03g27110.1	63.97	247	82	3	343	1071	43	286	4e-89	276
comp151025_c2_seq5	LOC_Os01g65600.1	53.97	302	129	4	2388	1486	424	716	4e-90	303
comp151025_c2_seq10	LOC_Os01g65600.1	53.97	302	129	4	2291	1389	424	716	2e-90	303
comp151025_c2_seq11	LOC_Os01g65600.1	62.59	294	107	2	882	4	145	436	3e-119	379
comp151025_c2_seq13	LOC_Os01g65600.1	50	156	63	6	1012	566	1	148	3e-26	112
comp151025_c2_seq19	LOC_Os01g65600.1	53.97	302	129	4	2231	1329	424	716	1e-90	303
comp151025_c2_seq21	LOC_Os01g65600.1	62.59	294	107	2	882	4	145	436	1e-120	379
comp151025_c2_seq22	LOC_Os01g65600.1	58.3	446	168	8	1317	4	1	436	5e-162	483
comp151025_c2_seq27	LOC_Os01g65600.1	53.97	302	129	4	2374	1472	424	716	3e-90	303
comp151025_c2_seq28	LOC_Os01g65600.1	53.97	302	129	4	3002	2100	424	716	1e-88	303
comp150980_c0_seq1	LOC_Os12g18760.2	59.72	638	236	9	247	2145	19	640	0	708
comp150980_c0_seq2	LOC_Os12g18760.2	60.03	638	234	9	247	2145	19	640	0	712
comp151515_c0_seq1	LOC_Os02g55030.1	74.06	775	189	3	229	2547	7	771	0	1200
comp151515_c0_seq2	LOC_Os02g55030.1	73.3	573	140	4	229	1941	7	568	0	863
comp151515_c0_seq3	LOC_Os02g55030.1	74.06	775	189	3	229	2547	7	771	0	1201
comp151757_c0_seq1	LOC_Os02g52040.1	71.43	259	73	1	1041	265	53	310	3e-134	390
comp151757_c0_seq2	LOC_Os02g52040.1	72.08	265	73	1	1059	265	47	310	2e-138	400
comp151757_c0_seq3	LOC_Os02g52040.1	68.73	259	80	1	949	173	53	310	2e-130	379
comp151757_c0_seq4	LOC_Os02g52040.1	70.61	245	71	1	735	1	53	296	2e-127	368
comp151757_c0_seq5	LOC_Os02g52040.1	69.17	240	72	1	886	173	71	310	2e-120	353
comp151757_c0_seq6	LOC_Os02g52040.1	70.57	265	77	1	967	173	47	310	7e-138	398
comp151757_c2_seq1	LOC_Os02g52040.1	68.52	54	16	1	127	288	25	77	6e-20	84
comp151596_c0_seq2	LOC_Os01g58194.1	58.02	393	137	2	1722	547	26	391	3e-158	481
comp151596_c0_seq3	LOC_Os01g58194.1	58.02	393	137	2	1722	547	26	391	4e-161	478
comp151596_c0_seq9	LOC_Os01g58194.1	62.3	366	137	1	1641	547	26	391	3e-164	495
comp151596_c0_seq10	LOC_Os01g58194.1	58.02	393	137	2	1722	547	26	391	5e-159	479
comp151596_c0_seq13	LOC_Os01g58194.1	62.3	366	137	1	1641	547	26	391	3e-165	494
comp151596_c0_seq14	LOC_Os01g58194.1	68.49	146	45	1	981	547	246	391	2e-116	221
comp151596_c0_seq15	LOC_Os01g58194.1	57.92	385	134	2	1698	547	34	391	2e-157	471
comp151596_c0_seq16	LOC_Os01g58194.1	57.92	385	134	2	1698	547	34	391	2e-157	469
comp151596_c0_seq18	LOC_Os01g58194.1	68.49	146	45	1	981	547	246	391	2e-116	221
comp151596_c0_seq19	LOC_Os01g58194.1	58.02	393	137	2	1722	547	26	391	5e-161	478
comp151596_c0_seq20	LOC_Os01g58194.1	62.29	358	134	1	1617	547	34	391	1e-163	487
comp151596_c0_seq24	LOC_Os01g58194.1	68.49	146	45	1	981	547	246	391	7e-112	221
comp151596_c1_seq1	LOC_Os09g36600.1	79.56	225	46	0	1069	395	323	547	8e-102	317
comp151646_c7_seq1	LOC_Os05g51490.1	66.84	377	119	1	3143	2031	2	378	0	520
comp151646_c7_seq10	LOC_Os04g52940.1	51.28	745	298	10	3295	1109	2	697	0	695
comp151646_c7_seq12	LOC_Os04g52940.1	36.08	194	101	10	1681	1151	495	682	3e-09	61.2
comp151646_c7_seq24	LOC_Os04g52940.1	54.57	700	298	9	3053	1002	2	697	0	719
comp151646_c7_seq43	LOC_Os04g52940.1	36.08	194	101	10	1574	1044	495	682	3e-09	61.2
comp151161_c0_seq2	LOC_Os02g03340.4	83.78	37	6	0	804	694	240	276	3e-13	72
comp151161_c0_seq3	LOC_Os02g03340.4	83.78	37	6	0	804	694	240	276	5e-14	73.9
comp151161_c1_seq1	LOC_Os02g03340.5	79.27	82	17	0	877	1122	157	238	2e-54	140
comp151161_c1_seq2	LOC_Os02g03340.5	60.27	224	83	3	371	1042	21	238	8e-72	228
comp151786_c0_seq1	LOC_Os03g59070.1	67.33	404	127	3	65	1273	16	415	7e-172	498
comp151786_c0_seq2	LOC_Os10g33210.1	59.37	475	181	6	1930	527	111	580	0	571
comp151786_c0_seq3	LOC_Os10g33210.1	59.38	192	69	3	1688	1125	111	297	1e-67	238
comp151786_c0_seq5	LOC_Os10g33210.1	61.59	578	215	4	2239	527	3	580	0	705
comp151786_c0_seq6	LOC_Os10g33210.1	59.38	192	69	3	1097	534	111	297	3e-69	238
comp151786_c0_seq9	LOC_Os10g33210.1	63.73	295	103	1	1406	534	3	297	4e-117	369
comp150959_c0_seq1	LOC_Os01g63900.1	68.71	163	51	0	907	419	33	195	1e-63	216
comp150959_c0_seq3	LOC_Os01g63900.1	68.71	163	51	0	907	419	33	195	1e-63	216
comp150959_c0_seq4	LOC_Os02g20430.1	58.55	275	79	4	1732	932	1	248	8e-93	296
comp150959_c0_seq5	LOC_Os01g63900.1	68.71	163	51	0	907	419	33	195	1e-63	216
comp151528_c0_seq1	LOC_Os03g07234.1	58.91	494	195	3	96	1562	1	491	0	602
comp151110_c0_seq1	LOC_Os01g05960.1	37.33	75	46	1	226	2	953	1026	1e-12	64.3
comp151110_c0_seq2	LOC_Os01g05940.1	47.83	115	58	1	346	2	908	1020	6e-32	122
comp151110_c1_seq1	LOC_Os01g05980.1	37.04	54	33	1	3	164	965	1017	1e-06	48.1
comp151110_c8_seq4	LOC_Os12g42520.1	61.84	76	28	1	226	2	886	961	8e-25	99.4
comp151110_c8_seq5	LOC_Os12g42520.1	61.19	67	25	1	199	2	895	961	5e-22	90.9
comp151078_c0_seq1	LOC_Os05g34460.1	82.59	494	79	2	1717	257	121	614	0	867
comp151078_c0_seq2	LOC_Os05g34460.1	82.59	494	79	2	1744	284	121	614	0	867
comp151702_c0_seq1	LOC_Os01g65550.1	62.42	306	82	7	458	1318	9	300	2e-101	320
comp151702_c0_seq2	LOC_Os01g65550.2	62.91	275	71	6	458	1231	9	269	1e-91	293
comp151702_c0_seq4	LOC_Os10g33230.1	63.49	252	77	2	3166	2456	1	252	1e-81	278
comp151702_c0_seq7	LOC_Os04g42020.1	65	60	18	1	181	2	13	69	1e-20	85.9
comp151826_c1_seq1	LOC_Os04g40910.1	40.31	387	203	4	1635	547	63	445	3e-81	269
comp151826_c1_seq2	LOC_Os04g40910.1	40.31	387	203	4	1635	547	63	445	2e-80	270
comp151826_c1_seq3	LOC_Os03g21640.2	36.09	266	142	7	1377	2159	403	645	6e-33	137
comp150985_c0_seq1	LOC_Os04g32340.1	46.46	848	377	22	745	3255	48	829	3e-178	557
comp150861_c0_seq1	LOC_Os06g40060.1	74.15	383	90	2	1569	445	63	444	0	607
comp150861_c0_seq2	LOC_Os06g40060.1	72.29	350	96	1	1494	445	96	444	0	548
comp150861_c0_seq3	LOC_Os06g40060.1	71.92	381	99	1	1618	500	63	443	0	576
comp150861_c0_seq4	LOC_Os03g11720.1	73.55	862	211	8	3129	565	23	874	0	1274
comp150861_c0_seq5	LOC_Os12g44240.1	73.86	352	88	1	1539	496	75	426	0	551
comp151346_c2_seq1	LOC_Os05g15950.1	36.97	165	101	2	456	950	288	449	6e-28	112
comp151054_c0_seq1	LOC_Os02g01490.1	50.18	1387	558	39	4607	675	185	1514	0	1022
comp151054_c0_seq2	LOC_Os02g01490.1	50.18	1387	558	39	4607	675	185	1514	0	1023
comp151835_c0_seq3	LOC_Os09g31380.1	63.24	272	81	3	3	773	56	323	6e-109	345
comp151835_c0_seq12	LOC_Os09g31380.1	57.78	315	83	4	3	809	56	366	3e-117	348
comp151835_c0_seq17	LOC_Os09g31380.1	64.78	301	87	3	3	860	56	352	5e-136	395
comp151835_c0_seq18	LOC_Os09g31380.1	55.31	179	61	3	3	494	56	230	2e-48	180
comp151637_c0_seq1	LOC_Os11g16290.2	47.65	894	397	19	781	3396	8	852	0	716
comp151637_c0_seq2	LOC_Os11g16290.2	47.65	894	397	19	685	3300	8	852	0	714
comp151637_c0_seq3	LOC_Os11g16290.2	47.44	900	393	20	685	3309	8	852	0	714
comp151637_c0_seq4	LOC_Os04g41850.1	67.47	166	53	1	1	495	130	295	3e-66	232
comp151637_c0_seq5	LOC_Os11g16290.1	47.36	891	410	20	781	3369	8	867	0	697
comp151389_c0_seq1	LOC_Os01g49470.1	68.06	1240	376	9	4526	843	5	1236	0	1677
comp151506_c3_seq2	LOC_Os09g03570.1	30.42	263	156	9	1178	426	326	573	4e-18	86.3
comp151784_c0_seq5	LOC_Os02g17940.3	48.41	283	145	1	1	846	69	351	2e-99	303
comp151784_c0_seq18	LOC_Os03g20900.1	78.85	52	11	0	1560	1405	21	72	3e-26	92
comp151784_c0_seq19	LOC_Os03g20900.1	70.41	267	75	2	1934	1134	18	280	3e-123	376
comp151784_c0_seq43	LOC_Os03g20900.1	69.74	271	78	2	1946	1134	14	280	1e-122	376
comp151784_c0_seq56	LOC_Os02g54110.1	79.69	64	13	0	1256	1065	1186	1249	9e-26	115
comp151784_c0_seq57	LOC_Os06g08032.1	50.58	257	126	1	1	768	68	324	2e-95	288
comp151784_c0_seq59	LOC_Os02g54110.1	79.69	64	13	0	1288	1097	1186	1249	1e-25	115
comp150948_c5_seq1	LOC_Os08g05490.1	72.28	184	51	0	1494	943	26	209	8e-164	300
comp150948_c6_seq1	LOC_Os04g59040.1	86	200	28	0	1423	824	7	206	6e-122	364
comp150948_c6_seq3	LOC_Os04g59040.3	89.94	169	17	0	1512	1006	7	175	9e-107	325
comp150948_c6_seq5	LOC_Os04g59040.3	76.57	175	13	1	1529	1005	29	175	9e-88	272
comp150948_c6_seq8	LOC_Os05g36260.1	85.71	63	9	0	1203	1015	121	183	7e-34	118
comp150948_c6_seq9	LOC_Os04g59040.1	86.54	104	14	0	2261	1950	110	213	8e-53	188
comp150948_c6_seq11	LOC_Os04g59040.1	88.89	207	23	0	2570	1950	7	213	2e-127	389
comp150948_c6_seq12	LOC_Os04g59040.1	87.3	63	8	0	2350	2162	110	172	8e-41	120
comp151427_c0_seq1	LOC_Os05g39320.1	78.12	32	7	0	97	2	39	70	1e-09	57.8
comp151427_c1_seq1	LOC_Os02g20394.1	59.49	158	64	0	795	1268	191	348	8e-91	199
comp151427_c2_seq2	LOC_Os04g50700.1	45.91	159	85	1	706	233	1	159	3e-38	136
comp151427_c2_seq3	LOC_Os04g50700.1	40.4	99	57	2	390	94	63	159	4e-17	79
comp151427_c2_seq4	LOC_Os04g50700.1	47.17	159	83	1	567	94	1	159	7e-40	139
comp151427_c2_seq5	LOC_Os04g50700.1	49.06	159	81	0	709	233	1	159	3e-28	109
comp151427_c4_seq1	LOC_Os01g51010.1	64.08	245	74	4	4038	3304	8	238	2e-92	326
comp150879_c0_seq1	LOC_Os03g19480.1	88.59	263	29	1	1979	2767	633	894	0	466
comp150879_c0_seq2	LOC_Os03g19480.1	88.59	263	29	1	1979	2767	633	894	0	466
comp150879_c0_seq3	LOC_Os03g19480.1	56.69	905	325	13	211	2847	31	894	0	885
comp151251_c1_seq2	LOC_Os04g31010.2	81.63	98	18	0	406	699	64	161	4e-49	176
comp151251_c1_seq3	LOC_Os04g31010.2	79.52	83	17	0	75	323	80	162	2e-39	146
comp151251_c1_seq4	LOC_Os04g31010.2	81.63	98	18	0	406	699	64	161	5e-49	176
comp151035_c1_seq1	LOC_Os12g40080.1	24.95	477	305	16	2099	810	18	488	1e-25	112
comp151035_c1_seq2	LOC_Os12g40080.1	27.76	299	186	8	2174	1368	18	316	4e-21	99
comp151035_c1_seq3	LOC_Os12g40080.1	28.09	299	185	8	1408	602	18	316	3e-22	101
comp151351_c0_seq1	LOC_Os11g44950.2	66.8	756	230	5	138	2351	36	788	0	975
comp151600_c1_seq1	LOC_Os07g25360.1	42.86	49	22	3	1340	1477	1036	1081	3e-08	41.2
comp151694_c0_seq1	LOC_Os04g56580.1	59.5	200	75	2	690	1283	201	396	8e-50	178
comp151694_c0_seq9	LOC_Os04g56580.1	52.97	438	193	3	226	1533	1	427	6e-142	427
comp151694_c0_seq14	LOC_Os04g56580.1	55.09	383	161	3	491	1639	1	372	1e-135	406
comp151694_c0_seq15	LOC_Os04g56580.1	52.97	438	193	3	289	1596	1	427	1e-141	427
comp151694_c0_seq16	LOC_Os04g56580.1	55.28	436	186	2	269	1576	1	427	2e-161	474
comp151694_c0_seq25	LOC_Os04g56580.1	48.08	208	101	1	269	892	1	201	3e-58	204
comp151694_c0_seq26	LOC_Os04g56580.1	48.08	208	101	1	269	892	1	201	1e-58	204
comp151607_c0_seq2	LOC_Os03g05820.1	62.36	959	343	10	410	3274	1	945	0	1108
comp151422_c1_seq1	LOC_Os06g49340.1	31.69	142	64	5	742	392	16	149	1e-07	53.9
comp151422_c2_seq1	LOC_Os09g21670.1	37.5	72	43	2	764	973	342	413	1e-07	55.5
comp151422_c2_seq3	LOC_Os09g21670.1	34.78	92	56	3	724	987	322	413	2e-08	58.2
comp151422_c2_seq7	LOC_Os09g21670.1	37.5	72	43	2	764	973	342	413	1e-07	55.5
comp151514_c0_seq1	LOC_Os01g35290.1	27.53	396	229	14	1489	2610	481	840	5e-36	87.8
comp151514_c1_seq1	LOC_Os10g01450.1	37.57	181	111	1	1972	1430	785	963	1e-31	112
comp151369_c0_seq1	LOC_Os03g53170.1	51.74	603	280	3	42	1817	4	606	0	599
comp151369_c0_seq2	LOC_Os03g53170.1	52.01	598	276	3	57	1817	9	606	0	599
comp151369_c0_seq3	LOC_Os03g53170.1	51.91	603	279	3	42	1817	4	606	0	601
comp151797_c3_seq5	LOC_Os10g38229.1	55.26	38	15	1	1126	1239	375	410	3e-06	39.7
comp151797_c3_seq7	LOC_Os10g38229.1	55.26	38	15	1	1319	1432	375	410	4e-06	39.7
comp151780_c0_seq1	LOC_Os03g49380.1	70.76	489	138	2	1390	2841	389	877	0	699
comp151780_c0_seq2	LOC_Os03g49380.1	60.06	328	130	1	397	1380	63	389	1e-132	412
comp151780_c0_seq3	LOC_Os03g49380.1	62.83	896	296	6	185	2842	9	877	0	1134
comp151780_c0_seq4	LOC_Os03g49380.1	67.18	515	138	3	1390	2919	389	877	0	686
comp151780_c0_seq5	LOC_Os03g49380.1	64.71	870	296	5	185	2764	9	877	0	1147
comp151780_c0_seq8	LOC_Os03g49380.1	66.18	816	270	3	397	2829	63	877	0	1103
comp151518_c0_seq1	LOC_Os01g50340.1	52.53	297	137	4	1214	330	401	695	1e-94	303
comp151518_c2_seq4	LOC_Os01g50340.1	47.55	387	188	4	335	1465	27	408	1e-110	347
comp151657_c0_seq1	LOC_Os09g38980.1	68.91	476	147	1	107	1531	17	492	0	612
comp151657_c1_seq1	LOC_Os09g38980.2	60.22	93	37	0	783	505	258	350	3e-34	129
comp151236_c0_seq1	LOC_Os07g30690.1	42.03	69	36	2	204	1	396	461	4e-13	65.1
comp151236_c1_seq1	LOC_Os01g64620.1	46.67	60	29	1	657	836	124	180	2e-11	64.7
comp151236_c1_seq2	LOC_Os02g36840.1	43.47	490	241	9	140	1519	5	488	3e-104	329
comp151236_c1_seq3	LOC_Os02g36840.1	48.82	297	132	6	742	1584	196	488	1e-86	234
comp151236_c1_seq5	LOC_Os02g51910.1	42.46	471	249	9	134	1495	6	471	3e-103	326
comp151236_c1_seq6	LOC_Os01g64620.1	46.67	60	29	1	403	582	124	180	1e-11	64.7
comp151236_c1_seq9	LOC_Os12g02350.1	64.58	48	17	0	723	866	111	158	2e-15	74.3
comp151236_c1_seq10	LOC_Os12g02350.1	64.58	48	17	0	469	612	111	158	4e-16	75.1
comp151236_c1_seq11	LOC_Os02g51930.1	55.35	430	178	5	263	1510	56	485	2e-152	452
comp151236_c1_seq12	LOC_Os02g51930.1	57.28	419	168	5	264	1490	56	473	3e-162	474
comp151236_c1_seq13	LOC_Os02g51930.1	58.94	302	117	3	678	1565	173	473	1e-152	352
comp151236_c1_seq16	LOC_Os12g02350.1	50	74	34	1	75	296	88	158	3e-19	80.9
comp151236_c1_seq19	LOC_Os11g02424.1	34.01	147	86	3	376	816	86	221	1e-20	90.1
comp151576_c1_seq1	LOC_Os03g29180.1	74.06	212	53	1	313	942	112	323	4e-114	344
comp151576_c1_seq2	LOC_Os01g63820.1	62.78	661	233	6	148	2118	58	709	0	808
comp151576_c1_seq4	LOC_Os01g63820.1	55.49	692	281	10	349	2391	34	709	0	716
comp151576_c1_seq5	LOC_Os02g42600.1	50.74	873	402	11	317	2905	1	855	0	805
comp151576_c1_seq6	LOC_Os02g42600.1	50.3	841	385	12	148	2631	35	855	0	758
comp151576_c1_seq7	LOC_Os01g63820.1	62.78	661	233	6	148	2118	58	709	0	808
comp151819_c0_seq1	LOC_Os01g57510.1	38.59	311	158	13	652	1533	33	327	2e-48	184
comp151819_c1_seq1	LOC_Os08g40830.2	46.39	332	150	5	603	1586	462	769	5e-60	219
comp151819_c1_seq2	LOC_Os08g40830.2	44.6	491	232	11	65	1507	309	769	2e-83	287
comp151395_c0_seq1	LOC_Os03g19520.1	61.27	568	210	6	236	1921	1	564	0	691
comp150990_c0_seq2	LOC_Os10g38980.1	51.95	77	36	1	768	541	368	444	2e-13	70.9
comp150990_c0_seq4	LOC_Os07g01240.2	63.17	334	115	2	3752	2754	22	348	2e-125	398
comp150990_c0_seq6	LOC_Os07g01240.2	63.17	334	115	2	3752	2754	22	348	9e-126	398
comp150990_c0_seq7	LOC_Os07g01240.2	63.28	335	115	2	1724	723	22	349	5e-131	397
comp151558_c0_seq1	LOC_Os05g43060.1	37.12	633	316	15	4504	2735	226	819	1e-103	368
comp151558_c0_seq2	LOC_Os05g43060.1	44.2	767	360	12	5156	2943	92	819	8e-175	578
comp151558_c0_seq3	LOC_Os05g43060.1	37.18	632	316	14	4858	3092	226	819	5e-103	366
comp151558_c0_seq5	LOC_Os05g43060.1	37.18	632	316	14	4650	2884	226	819	2e-104	370
comp151689_c0_seq1	LOC_Os02g55530.1	55.17	580	252	4	170	1900	23	597	0	615
comp151689_c0_seq3	LOC_Os02g55530.1	57.74	407	166	2	170	1381	23	426	1e-173	467
comp151813_c0_seq2	LOC_Os05g33300.1	65.12	172	60	0	1010	495	81	252	8e-80	253
comp151813_c0_seq3	LOC_Os05g33300.1	65.12	172	60	0	964	449	81	252	1e-80	254
comp151565_c0_seq3	LOC_Os02g26890.1	64.33	171	61	0	1889	1377	330	500	4e-69	237
comp151565_c0_seq4	LOC_Os02g26890.1	64.33	171	61	0	2339	1827	330	500	3e-68	237
comp151610_c0_seq1	LOC_Os06g29020.1	63.29	365	101	7	1950	919	1	353	1e-127	390
comp151610_c0_seq2	LOC_Os06g29020.1	63.29	365	101	7	1950	919	1	353	1e-127	390
comp151122_c1_seq1	LOC_Os10g23180.1	42.01	488	224	5	1576	155	57	499	6e-130	397
comp151122_c1_seq2	LOC_Os10g23180.1	45.74	446	225	5	1450	155	57	499	3e-135	409
comp151122_c1_seq4	LOC_Os10g23180.1	44.15	419	217	5	1314	100	57	472	5e-119	365
comp151391_c0_seq1	LOC_Os03g04980.1	58.5	253	80	3	1233	550	1	253	2e-98	300
comp151581_c1_seq1	LOC_Os03g22120.1	81.95	737	132	1	112	2319	1	737	0	1291
comp151581_c1_seq2	LOC_Os03g22120.2	82.97	370	63	0	968	2077	287	656	0	659
comp151581_c1_seq3	LOC_Os03g22120.1	82.89	415	71	0	106	1350	392	806	0	743
comp151551_c0_seq1	LOC_Os09g20090.1	66.03	580	154	6	203	1909	27	574	0	745
comp151551_c0_seq2	LOC_Os09g20090.1	69.28	319	94	2	1092	2036	256	574	1e-138	426
comp151551_c0_seq3	LOC_Os09g20090.1	70.07	548	153	5	203	1813	27	574	0	763
comp151551_c0_seq5	LOC_Os09g20090.1	69.28	319	94	2	1207	2151	256	574	4e-138	426
comp151551_c0_seq7	LOC_Os09g20090.1	69.28	319	94	2	1301	2245	256	574	9e-138	426
comp151125_c11_seq1	LOC_Os10g34310.2	51.39	504	233	6	107	1597	74	572	2e-159	483
comp151247_c0_seq1	LOC_Os09g32430.1	57.38	183	66	5	315	836	1	180	1e-58	194
comp151247_c0_seq3	LOC_Os09g32430.1	72.73	55	14	1	440	601	38	92	2e-21	91.3
comp151247_c0_seq4	LOC_Os09g32430.1	69.74	76	21	2	315	536	1	76	1e-27	111
comp151247_c0_seq5	LOC_Os09g32430.1	67.57	74	22	2	369	587	20	92	1e-25	103
comp151247_c0_seq9	LOC_Os09g32430.1	59.35	123	46	2	366	731	19	138	3e-40	145
comp151247_c0_seq11	LOC_Os09g32430.1	48.15	108	46	3	814	1116	76	180	2e-19	88.2
comp151247_c0_seq12	LOC_Os09g32430.1	69.74	76	21	2	315	536	1	76	4e-27	110
comp151482_c3_seq1	LOC_Os03g04940.1	57.88	539	188	8	105	1673	21	536	0	586
comp151482_c3_seq2	LOC_Os03g04940.1	56.82	403	152	5	491	1654	141	536	8e-164	435
comp151482_c3_seq4	LOC_Os03g04940.1	53.89	347	138	5	745	1740	197	536	8e-161	331
comp151187_c0_seq1	LOC_Os08g31110.1	36.5	137	73	2	9	419	367	489	4e-21	90.5
comp151187_c0_seq2	LOC_Os08g31110.1	53.42	219	102	0	659	3	13	231	4e-76	249
comp151232_c0_seq1	LOC_Os04g37540.1	26.62	665	352	30	554	2254	1	627	7e-17	86.3
comp151583_c0_seq1	LOC_Os11g06410.3	44.08	456	215	13	1708	371	1	426	1e-82	275
comp151788_c0_seq1	LOC_Os04g51360.1	67.28	327	103	3	172	1146	24	348	8e-143	421
comp151788_c0_seq2	LOC_Os04g51360.1	69.36	235	71	1	402	1103	114	348	2e-115	340
comp151788_c0_seq4	LOC_Os04g51360.1	68.94	235	72	1	402	1103	114	348	2e-115	339
comp150883_c0_seq1	LOC_Os11g45590.2	67.17	396	117	4	1454	303	152	546	1e-167	501
comp150883_c0_seq2	LOC_Os11g45590.2	67.17	396	117	4	1478	327	152	546	2e-167	501
comp151787_c0_seq1	LOC_Os08g38820.1	84.95	638	94	2	2856	946	25	661	0	1089
comp151677_c0_seq3	LOC_Os03g20180.1	37.43	740	367	19	3153	1015	21	691	5e-129	415
comp151677_c0_seq4	LOC_Os03g20180.1	67.44	43	11	1	208	80	316	355	1e-12	63.9
comp151285_c0_seq1	LOC_Os10g21350.1	27.42	248	159	6	704	21	70	316	2e-25	109
comp151285_c0_seq2	LOC_Os10g21350.1	27.98	243	154	6	859	191	70	311	2e-25	110
comp150955_c0_seq1	LOC_Os01g57260.1	65.09	212	68	3	162	785	2	211	1e-87	268
comp150955_c0_seq2	LOC_Os01g57260.1	69.95	213	58	3	282	908	2	212	7e-95	288
comp150955_c0_seq5	LOC_Os01g57260.1	66.2	213	66	3	162	788	2	212	2e-90	275
comp151804_c0_seq1	LOC_Os05g48370.1	42.3	539	272	12	1597	68	1	529	2e-124	392
comp151804_c0_seq3	LOC_Os05g48370.1	42.3	539	276	13	1609	68	1	529	2e-123	389
comp151348_c0_seq1	LOC_Os01g14920.1	62.5	256	91	3	178	933	1	255	1e-89	290
comp151348_c0_seq2	LOC_Os01g14920.1	61.63	258	94	3	178	939	1	257	9e-89	288
comp151348_c0_seq3	LOC_Os01g14920.1	57.71	279	110	4	178	1002	1	275	5e-89	290
comp151850_c0_seq1	LOC_Os08g35930.2	30.19	414	256	10	1682	474	35	426	2e-26	113
comp151850_c0_seq5	LOC_Os08g35880.1	28.57	119	82	2	800	450	312	429	5e-07	51.6
comp151690_c0_seq1	LOC_Os07g48200.1	57.17	934	332	18	172	2844	15	923	0	953
comp151368_c0_seq1	LOC_Os02g11760.1	83.58	1425	219	8	315	4565	4	1421	0	2278
comp151617_c1_seq2	LOC_Os01g55860.1	81.86	204	37	0	359	970	96	299	2e-115	346
comp151617_c1_seq8	LOC_Os01g55860.1	81.34	284	53	0	356	1207	95	378	3e-158	461
comp151263_c0_seq1	LOC_Os01g07140.2	36.68	758	398	16	227	2428	1	700	1e-145	453
comp151033_c0_seq1	LOC_Os08g31250.1	30.2	298	142	13	178	1026	11	257	1e-26	109
comp151033_c0_seq2	LOC_Os08g31250.1	39.84	123	65	4	175	528	10	128	5e-22	84.3
comp151398_c0_seq1	LOC_Os02g58340.1	80.98	326	62	0	1396	419	444	769	0	555
comp151398_c1_seq1	LOC_Os02g58340.1	78.34	374	81	0	269	1390	78	451	0	608
comp150862_c0_seq4	LOC_Os06g24594.5	64.29	42	15	0	2110	2235	187	228	3e-11	65.9
comp150862_c0_seq5	LOC_Os06g24594.5	68.71	163	48	1	295	774	66	228	1e-74	246
comp150862_c0_seq10	LOC_Os06g24594.5	68.71	163	48	1	157	636	66	228	4e-77	246
comp150862_c0_seq15	LOC_Os06g24594.5	69.09	165	48	1	295	780	66	230	1e-81	250
comp150862_c0_seq19	LOC_Os06g24594.5	70.12	164	48	1	321	809	67	230	3e-81	249
comp151463_c0_seq1	LOC_Os07g01560.2	71.7	53	15	0	366	208	319	371	4e-20	85.9
comp151463_c1_seq2	LOC_Os07g01560.1	70.79	315	70	2	1429	488	1	294	0	397
comp151463_c1_seq5	LOC_Os07g01560.2	79.41	306	62	1	915	1	7	312	2e-173	504
comp151463_c1_seq8	LOC_Os07g01560.1	78.91	256	53	1	765	1	201	456	0	419
comp151463_c1_seq16	LOC_Os07g01560.1	70.79	315	70	2	1429	488	1	294	0	397
comp151737_c0_seq1	LOC_Os05g02240.1	63.83	622	207	9	2112	265	220	829	0	750
comp151737_c0_seq2	LOC_Os05g02240.1	63.33	510	170	8	2178	664	220	717	0	603
comp151017_c0_seq2	LOC_Os08g06710.1	25.06	439	275	14	38	1243	9	430	6e-22	100
comp151017_c0_seq5	LOC_Os10g07430.1	32.35	102	57	2	218	523	259	348	1e-09	60.1
comp151120_c0_seq1	LOC_Os07g11280.2	23.08	351	217	7	1618	593	210	516	4e-17	86.7
comp151464_c2_seq1	LOC_Os03g52010.1	57.25	400	163	4	137	1315	47	445	7e-145	437
comp151727_c0_seq1	LOC_Os01g53710.1	56.56	320	124	4	1374	430	32	341	2e-116	355
comp151215_c0_seq2	LOC_Os05g33020.1	78.6	243	52	0	815	1543	92	334	0	395
comp151215_c0_seq3	LOC_Os05g33020.1	80.22	450	89	0	455	1804	92	541	0	725
comp151215_c0_seq5	LOC_Os05g33020.1	80.22	450	89	0	815	2164	92	541	0	725
comp151045_c2_seq1	LOC_Os07g40460.1	78.87	142	30	0	2764	3189	6	147	4e-73	243
comp151045_c2_seq8	LOC_Os07g40460.1	71.05	76	22	0	359	586	6	81	8e-51	119
comp151045_c2_seq10	LOC_Os07g40460.1	78.17	142	31	0	359	784	6	147	1e-77	242
comp151045_c2_seq12	LOC_Os07g40460.1	85.59	111	16	0	531	863	37	147	8e-63	204
comp151045_c2_seq18	LOC_Os07g40460.1	65.96	141	18	2	531	953	37	147	3e-54	182
comp151045_c3_seq3	LOC_Os02g41954.1	76.32	76	18	0	483	256	284	359	7e-33	127
comp151045_c3_seq6	LOC_Os02g41954.1	55.88	340	121	6	1234	290	9	344	5e-120	359
comp151045_c3_seq8	LOC_Os04g44150.1	51.85	297	124	3	1067	234	10	306	1e-89	279
comp151045_c3_seq11	LOC_Os04g44150.1	48.7	154	67	2	649	224	10	163	5e-38	139
comp151045_c3_seq14	LOC_Os04g44150.1	51.85	297	124	3	1088	255	10	306	1e-89	279
comp150906_c2_seq1	LOC_Os02g07210.3	81.18	170	32	0	584	1093	55	224	6e-102	308
comp150906_c2_seq2	LOC_Os02g07210.3	74.78	226	54	2	252	926	1	224	2e-118	348
comp150906_c2_seq4	LOC_Os02g07210.3	80.59	170	33	0	632	1141	55	224	6e-101	306
comp150906_c2_seq5	LOC_Os02g07210.3	73.58	193	48	2	252	827	1	191	9e-95	288
comp150906_c2_seq6	LOC_Os02g07210.3	54.89	133	52	3	252	647	1	126	3e-33	123
comp150906_c2_seq9	LOC_Os02g07210.3	63.64	198	69	2	252	842	1	196	6e-78	243
comp151704_c0_seq3	LOC_Os01g19490.1	56.6	53	23	0	780	622	129	181	5e-10	63.5
comp151034_c0_seq2	LOC_Os05g25870.1	64.04	89	32	0	1683	1417	34	122	2e-30	119
comp151034_c0_seq4	LOC_Os05g25880.1	54.44	169	69	2	2430	1924	39	199	3e-53	186
comp151034_c0_seq6	LOC_Os05g25870.1	62.3	122	46	0	906	541	34	155	4e-46	160
comp151034_c0_seq7	LOC_Os05g25880.1	54.44	169	69	2	2503	1997	39	199	2e-52	184
comp151034_c0_seq9	LOC_Os05g25870.1	62.3	122	46	0	906	541	34	155	6e-46	160
comp151286_c0_seq1	LOC_Os02g45920.1	62.11	380	129	4	1595	468	134	502	3e-157	465
comp151459_c1_seq3	LOC_Os02g33430.2	50.26	189	88	4	1097	537	222	406	2e-47	176
comp151459_c1_seq7	LOC_Os02g33430.2	52.94	221	98	4	1193	537	190	406	1e-64	226
comp151459_c1_seq21	LOC_Os02g33430.2	64.03	139	49	1	1309	893	152	289	4e-63	180
comp151109_c0_seq1	LOC_Os07g44320.1	80.14	146	29	0	44	481	8	153	1e-69	246
comp151109_c0_seq3	LOC_Os07g44320.1	80.14	146	29	0	44	481	8	153	1e-69	246
comp150962_c5_seq1	LOC_Os10g21890.2	27.59	145	94	4	437	856	67	205	9e-06	48.1
comp150962_c6_seq1	LOC_Os10g21890.2	70.75	465	127	1	1751	384	218	682	0	673
comp150962_c6_seq21	LOC_Os10g21890.2	83.07	313	53	0	1322	384	370	682	0	550
comp150962_c6_seq23	LOC_Os06g51160.1	65.38	234	72	1	3451	2777	175	408	5e-90	308
comp150962_c6_seq25	LOC_Os08g40820.3	37.06	143	75	6	734	333	165	301	4e-13	71.6
comp150962_c9_seq5	LOC_Os01g33080.1	48.11	106	54	1	768	451	399	503	2e-33	98.2
comp151520_c1_seq1	LOC_Os01g38320.1	50	64	31	1	1278	1466	117	180	4e-09	58.5
comp151520_c2_seq1	LOC_Os12g01320.1	46.15	52	28	0	2	157	232	283	1e-07	49.7
comp151520_c3_seq1	LOC_Os12g04570.1	37.04	81	49	1	384	148	106	186	2e-09	54.7
comp151520_c3_seq2	LOC_Os12g04570.1	35.8	81	50	1	367	131	106	186	3e-09	53.9
comp151520_c3_seq3	LOC_Os06g46720.1	29.66	145	97	2	814	392	1315	1458	2e-10	62.4
comp151825_c0_seq1	LOC_Os04g01250.2	63.82	539	192	3	78	1688	1	538	0	707
comp151825_c0_seq3	LOC_Os04g01250.2	65.85	609	205	3	78	1898	1	608	0	830
comp151825_c0_seq4	LOC_Os04g01250.2	65.85	609	205	3	198	2018	1	608	0	827
comp151825_c0_seq9	LOC_Os04g01250.2	66.94	608	198	3	78	1895	1	607	0	818
comp151825_c0_seq10	LOC_Os04g01250.2	68.37	607	190	2	355	2169	1	607	0	801
comp151825_c0_seq12	LOC_Os04g01250.2	66.47	516	171	2	335	1876	1	516	0	652
comp151825_c0_seq13	LOC_Os04g01250.2	67.27	608	197	2	335	2152	1	608	0	813
comp151825_c0_seq16	LOC_Os04g01250.2	66.94	608	198	3	198	2015	1	607	0	816
comp151305_c1_seq2	LOC_Os06g51330.1	40.24	415	211	12	1795	596	735	1127	2e-74	272
comp151103_c0_seq2	LOC_Os09g37070.1	66.23	228	77	0	805	122	304	531	4e-112	338
comp151103_c0_seq3	LOC_Os09g37070.1	59.84	386	154	1	2553	1399	146	531	1e-166	501
comp151103_c0_seq5	LOC_Os09g37070.1	60.1	386	153	1	2511	1357	146	531	3e-167	502
comp151103_c0_seq15	LOC_Os09g37070.1	66.23	228	77	0	967	284	304	531	3e-111	338
comp151103_c1_seq2	LOC_Os03g47790.1	50	242	121	0	916	191	283	524	9e-82	261
comp151747_c1_seq3	LOC_Os11g01270.1	62.39	343	122	2	434	1441	184	526	2e-171	428
comp151747_c1_seq4	LOC_Os11g01270.1	62.39	343	122	2	434	1441	184	526	7e-172	430
comp151747_c1_seq5	LOC_Os12g01240.1	73.45	177	47	0	340	870	471	647	2e-85	278
comp151747_c1_seq8	LOC_Os12g01240.1	53.41	88	41	0	595	858	270	357	6e-22	98.2
comp151221_c0_seq2	LOC_Os01g16670.1	44.44	225	106	3	455	1093	154	371	5e-40	155
comp151221_c0_seq5	LOC_Os01g16670.1	40.99	161	72	3	455	895	154	305	2e-22	102
comp151221_c0_seq6	LOC_Os07g48090.1	41.26	206	114	2	1	597	233	438	1e-44	163
comp151221_c0_seq8	LOC_Os07g48090.1	40.85	213	115	3	1	618	233	441	3e-44	163
comp151221_c0_seq9	LOC_Os05g43840.1	67.19	64	21	0	1	192	232	295	1e-21	98.6
comp151221_c0_seq10	LOC_Os07g48090.1	40.85	213	115	3	1	618	233	441	1e-44	163
comp151221_c1_seq2	LOC_Os01g16600.1	69.21	354	93	4	3173	2133	28	372	2e-153	469
comp151221_c1_seq5	LOC_Os01g16600.1	72.7	348	85	4	3162	2134	30	372	2e-159	483
comp151221_c1_seq7	LOC_Os01g16600.1	74.14	348	80	4	1651	623	30	372	1e-168	494
comp151221_c1_seq8	LOC_Os01g16600.1	69.49	354	92	4	1439	399	28	372	1e-159	466
comp151221_c1_seq14	LOC_Os01g16600.1	74.14	348	80	4	1427	399	30	372	4e-170	494
comp151022_c0_seq1	LOC_Os03g11910.2	71.5	579	159	3	150	1874	1	577	0	833
comp151022_c0_seq2	LOC_Os03g11910.2	71.8	578	157	3	150	1871	1	576	0	832
comp151112_c1_seq1	LOC_Os08g37610.2	29.43	384	239	5	524	1600	21	397	5e-37	149
comp151154_c0_seq1	LOC_Os11g08950.1	49.48	768	295	14	2544	349	35	745	0	662
comp151154_c0_seq2	LOC_Os11g08950.1	55.43	92	30	4	612	349	661	745	1e-17	85.1
comp151805_c1_seq1	LOC_Os07g38120.1	72.93	484	131	0	2012	561	62	545	0	742
comp151805_c1_seq2	LOC_Os07g38120.1	78.08	552	91	3	2147	561	1	545	0	893
comp151805_c1_seq3	LOC_Os07g38120.1	78.08	552	91	3	2147	561	1	545	0	893
comp151805_c1_seq4	LOC_Os06g03682.1	55.68	361	143	5	1210	140	159	506	1e-106	328
comp151659_c2_seq1	LOC_Os04g45930.1	52.26	199	94	1	886	1482	185	382	9e-74	223
comp151570_c3_seq1	LOC_Os05g28540.1	28.7	115	82	0	735	391	510	624	2e-06	52.4
comp151732_c0_seq2	LOC_Os04g36590.1	65.82	670	213	7	357	2321	22	690	0	908
comp151732_c0_seq4	LOC_Os04g36590.1	65.82	670	213	7	475	2439	22	690	0	909
comp151732_c0_seq5	LOC_Os04g36590.1	66.67	468	143	5	357	1724	22	488	0	658
comp150969_c0_seq4	LOC_Os12g35670.1	68.29	82	18	2	894	673	45	126	2e-27	107
comp150969_c0_seq6	LOC_Os12g35670.1	68.29	82	18	2	980	759	45	126	2e-27	107
comp150969_c0_seq10	LOC_Os12g35670.1	68.29	82	18	2	1410	1189	45	126	1e-26	107
comp150926_c1_seq1	LOC_Os12g38730.1	34.02	632	303	21	393	2102	56	635	2e-48	183
comp150926_c1_seq2	LOC_Os12g38730.1	34.07	634	300	21	383	2092	56	635	9e-48	181
comp151698_c2_seq4	LOC_Os01g56130.1	43.1	58	32	1	1495	1665	406	463	2e-11	50.4
comp151698_c2_seq11	LOC_Os03g56060.1	50	34	17	0	1391	1492	174	207	1e-13	41.6
comp151698_c2_seq12	LOC_Os03g56060.1	50	34	17	0	1500	1601	174	207	1e-13	41.6
comp151698_c2_seq25	LOC_Os03g56060.1	62	50	18	1	1453	1602	125	173	4e-20	64.3
comp151698_c2_seq27	LOC_Os01g56130.1	31.46	89	35	1	1388	1654	406	468	5e-13	55.8
comp151698_c2_seq32	LOC_Os07g03260.1	64	50	17	1	1324	1473	353	401	3e-19	65.5
comp151698_c2_seq33	LOC_Os03g56060.1	50	34	17	0	1376	1477	174	207	8e-14	41.6
comp151840_c1_seq8	LOC_Os03g31180.1	66.38	696	225	5	2169	91	50	739	0	961
comp151840_c1_seq10	LOC_Os03g31180.1	76.18	340	79	1	1110	91	402	739	0	556
comp151295_c0_seq1	LOC_Os01g04870.1	67.81	438	141	0	1808	495	96	533	0	651
comp151295_c0_seq2	LOC_Os01g04870.1	70.41	463	132	1	1868	495	71	533	0	679
comp151295_c0_seq3	LOC_Os01g04870.1	68.25	189	60	0	615	49	96	284	6e-78	262
comp150954_c0_seq1	LOC_Os01g36840.1	50	616	267	12	2323	545	85	682	0	568
comp151081_c1_seq1	LOC_Os01g61970.1	69.12	353	105	2	5	1051	76	428	5e-155	458
comp151081_c1_seq4	LOC_Os01g61970.1	69.12	353	105	2	5	1051	76	428	5e-157	458
comp151081_c1_seq5	LOC_Os04g42960.1	69.51	305	89	2	2	907	143	446	3e-121	363
comp151081_c1_seq12	LOC_Os01g61970.1	69.12	353	105	2	5	1051	76	428	4e-155	458
comp151081_c1_seq15	LOC_Os04g42960.1	77.73	211	47	0	380	1012	236	446	1e-99	308
comp151081_c1_seq19	LOC_Os05g35860.1	31.62	117	80	0	2881	2531	756	872	6e-35	66.2
comp150875_c0_seq1	LOC_Os11g06670.1	57.97	345	139	3	122	1150	21	361	6e-113	347
comp151817_c2_seq1	LOC_Os01g48270.1	75.31	409	91	3	1259	2455	1	409	0	590
comp151817_c2_seq2	LOC_Os01g55260.1	79.23	390	67	4	1428	2582	1	381	0	584
comp151548_c0_seq1	LOC_Os01g70550.3	70.83	96	28	0	407	694	296	391	1e-40	146
comp151548_c0_seq2	LOC_Os01g70550.1	72.73	264	72	0	233	1024	46	309	3e-139	425
comp151548_c0_seq4	LOC_Os01g70550.1	74.39	285	73	0	251	1105	50	334	7e-154	448
comp151548_c0_seq5	LOC_Os01g70550.1	78.62	159	34	0	233	709	46	204	4e-95	262
comp151548_c0_seq6	LOC_Os01g70550.1	73.08	208	56	0	828	1451	281	488	6e-168	294
comp151548_c0_seq7	LOC_Os01g70550.1	73.11	238	64	0	233	946	46	283	0	381
comp151548_c0_seq10	LOC_Os01g70550.1	71.3	331	92	1	233	1216	46	376	2e-157	470
comp151548_c0_seq11	LOC_Os01g70550.1	77.64	161	36	0	227	709	44	204	6e-100	265
comp151548_c0_seq12	LOC_Os01g70550.1	72.73	264	72	0	233	1024	46	309	2e-138	425
comp151774_c1_seq2	LOC_Os09g06210.1	24.48	143	108	0	230	658	17	159	3e-06	50.8
comp151484_c0_seq5	LOC_Os07g10740.1	41.49	376	198	5	958	2031	70	441	2e-94	306
comp151484_c0_seq8	LOC_Os07g10740.1	44.7	264	143	3	829	1620	51	311	3e-71	244
comp151484_c0_seq14	LOC_Os07g10740.1	42.28	395	206	5	829	1959	51	441	9e-102	326
comp151579_c2_seq3	LOC_Os12g06670.1	68.22	450	136	3	2884	1544	79	524	0	575
comp151579_c2_seq4	LOC_Os12g06670.1	73.02	189	50	1	2107	1544	336	524	1e-79	271
comp151579_c2_seq5	LOC_Os12g06670.1	68.1	442	134	3	2860	1544	87	524	0	562
comp151579_c2_seq6	LOC_Os03g17240.1	51.39	144	43	4	431	42	141	271	3e-30	118
comp151579_c2_seq10	LOC_Os03g17240.1	55.71	70	28	1	223	23	202	271	1e-20	73.9
comp151579_c2_seq11	LOC_Os12g06670.1	73.02	189	50	1	2107	1544	336	524	1e-79	271
comp151612_c1_seq1	LOC_Os06g07830.1	71.67	293	83	0	2278	1400	10	302	5e-133	414
comp151612_c1_seq2	LOC_Os06g07830.1	71.67	293	83	0	2606	1728	10	302	7e-132	414
comp151612_c1_seq3	LOC_Os06g07830.1	71.67	293	83	0	2325	1447	10	302	8e-133	414
comp151612_c1_seq4	LOC_Os06g07830.1	71.67	293	83	0	2631	1753	10	302	6e-132	414
comp151064_c0_seq1	LOC_Os05g38550.1	79.17	24	5	0	315	386	59	82	8e-06	44.3
comp151064_c1_seq4	LOC_Os01g62244.3	72.22	36	10	0	2	109	41	76	2e-11	60.1
comp151064_c1_seq7	LOC_Os08g14660.1	28.68	509	305	18	703	2115	48	536	1e-41	162
comp151064_c1_seq8	LOC_Os01g62244.3	72.22	36	10	0	2	109	41	76	3e-11	60.1
comp151064_c1_seq15	LOC_Os08g14660.1	32.28	381	220	11	563	1639	48	412	1e-43	166
comp151064_c1_seq17	LOC_Os08g14660.1	37.07	259	139	7	1068	1781	157	412	5e-39	153
comp151064_c1_seq22	LOC_Os08g14660.1	31.51	238	139	7	703	1389	48	270	3e-18	90.5
comp151716_c4_seq1	LOC_Os05g05710.1	61.96	92	35	0	277	2	124	215	7e-31	117
comp151716_c6_seq2	LOC_Os05g05710.1	66.67	48	15	1	145	2	58	104	2e-09	57
comp151716_c6_seq5	LOC_Os05g05710.1	66.67	48	15	1	145	2	58	104	1e-09	57
comp151716_c6_seq7	LOC_Os05g05710.1	66.67	48	15	1	145	2	58	104	7e-08	57
comp151219_c4_seq1	LOC_Os11g39220.1	56.94	72	30	1	215	3	83	154	3e-19	85.1
comp151219_c4_seq2	LOC_Os11g39220.1	60	45	18	0	153	19	115	159	2e-12	63.2
comp151219_c4_seq3	LOC_Os11g39220.1	82.11	626	112	0	1878	1	72	697	0	1125
comp151219_c4_seq6	LOC_Os01g04814.3	67.57	37	11	1	112	2	286	321	1e-08	52.4
comp151219_c4_seq8	LOC_Os11g39220.1	61.19	67	26	0	203	3	72	138	1e-22	95.9
comp151831_c1_seq1	LOC_Os01g14010.1	65.64	163	50	1	570	1058	32	188	2e-68	243
comp151831_c1_seq2	LOC_Os01g14010.1	65.64	163	50	1	570	1058	32	188	2e-68	243
comp151831_c1_seq3	LOC_Os01g14010.1	65.64	163	50	1	570	1058	32	188	2e-68	243
comp151831_c1_seq6	LOC_Os01g14010.1	65.64	163	50	1	570	1058	32	188	2e-68	243
comp151831_c1_seq9	LOC_Os01g14010.1	65.64	163	50	1	570	1058	32	188	2e-70	243
comp151831_c1_seq10	LOC_Os01g14010.1	65.64	163	50	1	570	1058	32	188	2e-68	243
comp151831_c1_seq11	LOC_Os01g14010.1	65.64	163	50	1	570	1058	32	188	3e-70	243
comp151831_c1_seq12	LOC_Os01g14010.1	65.64	163	50	1	570	1058	32	188	2e-69	243
comp151130_c0_seq2	LOC_Os04g52140.1	82.77	296	49	2	1046	1933	485	778	2e-167	506
comp151130_c0_seq3	LOC_Os04g52140.1	65.53	470	139	5	998	2344	308	775	0	610
comp151130_c0_seq6	LOC_Os04g52140.1	77.68	327	66	4	885	1853	455	778	2e-169	511
comp151130_c0_seq7	LOC_Os04g52140.1	65.53	470	139	5	215	1561	308	775	0	610
comp150935_c0_seq1	LOC_Os01g07740.3	67.28	599	162	6	2245	518	12	599	0	733
comp150935_c1_seq1	LOC_Os01g61580.1	62.93	232	77	1	1274	606	1	232	2e-79	251
comp151410_c1_seq1	LOC_Os01g68060.1	77.52	387	81	3	1856	705	92	475	0	602
comp151410_c1_seq5	LOC_Os01g68060.1	77.52	387	81	3	1856	705	92	475	0	601
comp151410_c1_seq6	LOC_Os01g68060.1	90	20	2	0	149	90	430	449	7e-07	48.9
comp151410_c1_seq7	LOC_Os01g68060.1	77.52	387	81	3	1856	705	92	475	0	602
comp151410_c1_seq8	LOC_Os01g68060.1	77.78	342	71	2	2143	1127	92	431	3e-178	528
comp151410_c1_seq9	LOC_Os01g68060.1	77.9	362	74	3	1974	898	92	450	0	563
comp151410_c1_seq10	LOC_Os01g68060.1	81.97	61	11	0	998	816	211	271	1e-22	99.4
comp151410_c1_seq11	LOC_Os01g68060.1	77.78	342	71	2	2265	1249	92	431	3e-180	529
comp151387_c0_seq1	LOC_Os02g35160.1	70.39	608	175	1	2267	444	1	603	0	855
comp151387_c0_seq2	LOC_Os02g35160.1	69.7	363	105	1	2268	1180	1	358	0	483
comp151387_c0_seq3	LOC_Os02g35160.1	69.7	363	105	1	2269	1181	1	358	0	483
comp151736_c1_seq1	LOC_Os02g40510.1	42.28	272	129	7	2555	1761	241	491	6e-51	190
comp151736_c1_seq5	LOC_Os02g40510.1	46.04	530	214	9	3317	1761	23	491	7e-130	412
comp151736_c1_seq6	LOC_Os02g40510.1	46.93	473	219	8	3263	1878	40	491	5e-117	385
comp151736_c1_seq8	LOC_Os02g40510.1	51.57	159	69	3	2336	1875	336	491	1e-39	156
comp151736_c1_seq9	LOC_Os02g40510.1	43.27	513	219	9	3383	1878	40	491	9e-110	364
comp151736_c1_seq10	LOC_Os02g40510.1	41.76	455	190	10	3210	1879	101	491	4e-93	295
comp151736_c1_seq11	LOC_Os02g40510.1	49.8	490	214	8	3315	1879	23	491	1e-137	433
comp151736_c1_seq12	LOC_Os02g40510.1	46.04	530	214	8	3435	1879	23	491	8e-130	413
comp151736_c1_seq14	LOC_Os02g40510.1	43.35	173	90	3	764	261	306	475	2e-35	134
comp151736_c1_seq20	LOC_Os02g40510.1	59.04	249	98	1	3231	2497	23	271	3e-80	275
comp151736_c1_seq21	LOC_Os02g40510.1	45.78	415	190	9	2972	1761	101	491	4e-99	315
comp151736_c1_seq22	LOC_Os02g40510.1	44.12	204	70	2	3096	2497	108	271	4e-47	139
comp150939_c3_seq1	LOC_Os02g48190.1	73.82	401	100	2	1885	695	115	514	0	624
comp151010_c1_seq1	LOC_Os07g23200.1	70.63	303	83	1	1449	541	1	297	7e-154	448
comp151010_c1_seq11	LOC_Os07g23200.1	71.24	233	67	0	1239	541	65	297	4e-119	364
comp151010_c1_seq12	LOC_Os07g23200.1	63.88	335	83	2	1545	541	1	297	3e-147	430
comp151010_c1_seq15	LOC_Os07g23200.1	70.45	44	13	0	672	541	254	297	1e-11	65.5
comp151010_c1_seq16	LOC_Os07g23200.1	68.27	104	33	0	377	66	97	200	5e-48	160
comp150976_c0_seq3	LOC_Os05g04850.1	76.42	123	24	2	454	810	63	184	2e-56	191
comp150976_c0_seq6	LOC_Os10g33420.1	69.26	488	146	4	1838	3301	441	924	0	648
comp150976_c0_seq9	LOC_Os10g33420.1	69.26	488	146	4	1838	3301	441	924	0	649
comp150976_c0_seq23	LOC_Os05g04850.1	76.42	123	24	2	454	810	63	184	5e-55	189
comp150976_c0_seq25	LOC_Os10g33420.1	70.61	507	145	4	1265	2785	422	924	0	691
comp150976_c0_seq53	LOC_Os05g04850.1	76.42	123	24	2	321	677	63	184	5e-56	189
comp150976_c0_seq96	LOC_Os10g33420.1	70.61	507	145	4	1265	2785	422	924	0	691
comp150976_c0_seq136	LOC_Os10g33420.1	69.96	476	135	4	1761	3170	451	924	0	652
comp150976_c0_seq137	LOC_Os10g33420.1	76.29	485	94	3	323	1777	1	464	0	742
comp150976_c0_seq172	LOC_Os10g33420.1	80.43	235	39	1	323	1027	1	228	0	399
comp150976_c0_seq191	LOC_Os10g33420.1	69.96	476	135	4	1761	3170	451	924	0	652
comp150976_c0_seq215	LOC_Os10g33420.1	78.31	461	80	2	323	1705	1	441	0	728
comp151330_c0_seq3	LOC_Os09g34120.1	71.08	83	24	0	452	700	23	105	2e-30	121
comp151330_c0_seq4	LOC_Os09g34120.1	71.08	83	24	0	245	493	23	105	4e-30	120
comp151330_c0_seq6	LOC_Os05g01330.1	68.66	67	20	1	405	605	118	183	1e-22	95.1
comp151330_c0_seq9	LOC_Os05g01330.1	75	60	15	0	216	395	124	183	3e-23	95.1
comp151330_c0_seq10	LOC_Os05g01330.1	68.66	67	20	1	194	394	118	183	4e-23	95.1
comp151629_c3_seq1	LOC_Os12g37630.1	59.41	606	221	7	161	1942	27	619	0	737
comp151629_c3_seq2	LOC_Os12g37630.1	58.89	613	220	8	161	1963	27	619	0	729
comp151629_c3_seq5	LOC_Os12g37630.1	57.06	510	193	8	343	1833	123	619	0	580
comp151208_c0_seq1	LOC_Os03g19470.1	72.94	340	91	1	1353	337	286	625	0	566
comp151208_c0_seq2	LOC_Os03g19470.1	72.94	340	91	1	1353	337	286	625	0	567
comp151208_c0_seq3	LOC_Os03g19470.1	72.94	340	91	1	1353	337	286	625	0	566
comp151152_c0_seq1	LOC_Os02g37580.1	42.14	159	69	5	197	628	141	291	1e-26	109
comp151152_c0_seq3	LOC_Os07g22720.2	65.22	23	8	0	534	602	376	398	2e-07	37.4
comp151152_c0_seq4	LOC_Os02g37580.1	42.14	159	69	5	1683	2114	141	291	8e-24	107
comp151152_c0_seq10	LOC_Os02g37580.1	41.51	159	70	5	657	1088	141	291	8e-25	107
comp151000_c1_seq1	LOC_Os08g28840.1	65.64	195	66	1	295	879	54	247	2e-85	269
comp151000_c1_seq3	LOC_Os08g28840.1	65.64	195	66	1	295	879	54	247	1e-82	269
comp151000_c1_seq5	LOC_Os08g28840.1	65.64	195	66	1	295	879	54	247	1e-86	269
comp151000_c1_seq8	LOC_Os08g28840.1	68.36	177	56	0	295	825	54	230	9e-84	260
comp151000_c1_seq10	LOC_Os08g28840.1	56.64	113	48	1	283	621	136	247	5e-41	144
comp151000_c1_seq11	LOC_Os08g28840.1	56.64	113	48	1	400	738	136	247	2e-40	144
comp151000_c1_seq12	LOC_Os08g28840.1	55.24	105	46	1	212	526	144	247	3e-36	130
comp151000_c1_seq15	LOC_Os06g06180.1	52.99	134	63	0	1434	1033	315	448	9e-75	150
comp151000_c1_seq16	LOC_Os08g28840.1	65.64	195	66	1	295	879	54	247	4e-83	270
comp151000_c1_seq17	LOC_Os08g28840.1	65.64	195	66	1	295	879	54	247	6e-83	270
comp151000_c1_seq21	LOC_Os06g06180.1	46.41	306	126	4	1836	1033	143	448	3e-81	268
comp151609_c0_seq1	LOC_Os05g40410.1	38.28	128	78	1	826	446	247	374	2e-17	72
comp150887_c0_seq1	LOC_Os04g35920.2	41.11	574	263	18	207	1925	8	507	9e-110	353
comp150887_c0_seq2	LOC_Os04g35920.2	42.16	574	257	18	282	2000	8	507	3e-117	374
comp150887_c0_seq3	LOC_Os04g35920.2	41.11	574	263	18	282	2000	8	507	3e-109	353
comp150887_c0_seq4	LOC_Os04g35920.2	41.11	574	263	18	207	1925	8	507	4e-109	352
comp150887_c0_seq7	LOC_Os04g35920.2	44.44	549	251	18	282	1913	8	507	2e-118	377
comp150887_c0_seq8	LOC_Os04g35920.2	42.49	579	250	19	282	2006	8	507	1e-114	368
comp150887_c0_seq12	LOC_Os04g35920.2	44.44	549	251	18	281	1912	8	507	3e-118	377
comp151684_c2_seq12	LOC_Os07g22504.1	28.65	171	110	3	528	46	329	497	8e-14	71.2
comp151451_c0_seq1	LOC_Os05g41910.1	53.92	306	123	2	2101	1238	96	401	8e-157	298
comp151526_c0_seq1	LOC_Os06g13210.1	63.25	498	159	7	1702	269	22	515	2e-177	518
comp151526_c0_seq2	LOC_Os06g13210.1	63.56	505	160	7	1723	269	15	515	0	532
comp151590_c2_seq24	LOC_Os03g20900.1	53.23	201	87	1	2542	3123	24	224	3e-56	202
comp151590_c2_seq33	LOC_Os03g20900.1	53.23	201	87	1	2443	3024	24	224	2e-56	202
comp151512_c1_seq3	LOC_Os04g08110.1	24.86	181	127	6	1020	496	82	259	1e-09	60.1
comp151512_c2_seq4	LOC_Os06g05560.1	34.31	102	54	5	3	290	72	166	2e-08	54.3
comp151512_c2_seq8	LOC_Os06g05560.1	34.31	102	54	5	3	290	72	166	4e-09	54.3
comp151512_c2_seq12	LOC_Os06g05560.1	34.31	102	54	5	3	290	72	166	1e-08	54.3
comp151844_c3_seq1	LOC_Os01g67370.1	52.21	452	206	6	238	1578	1	447	6e-159	468
comp151844_c3_seq6	LOC_Os01g67370.2	56.74	215	89	2	837	1469	201	415	4e-75	247
comp151844_c3_seq12	LOC_Os01g67370.1	46.44	450	207	8	238	1494	1	447	7e-126	382
comp151165_c0_seq1	LOC_Os07g49030.1	41.51	489	220	12	2343	988	319	778	6e-98	335
comp151165_c0_seq2	LOC_Os07g49030.1	41.72	489	219	12	1773	418	319	778	1e-99	337
comp151185_c0_seq1	LOC_Os02g41470.3	78.96	518	103	3	321	1871	74	586	0	823
comp151185_c0_seq2	LOC_Os02g41470.3	78.57	518	105	3	321	1871	74	586	0	819
comp151019_c0_seq1	LOC_Os07g36390.1	59.52	546	212	4	220	1839	71	613	0	550
comp150921_c2_seq1	LOC_Os12g23770.1	39.81	103	57	3	3	302	155	255	6e-08	51.2
comp150921_c3_seq1	LOC_Os08g13810.1	44	75	42	0	41	265	669	743	4e-15	63.9
comp150870_c4_seq1	LOC_Os09g27210.1	39.63	164	62	2	577	197	528	691	5e-28	116
comp150870_c4_seq2	LOC_Os09g27210.1	43.44	221	80	5	724	197	471	691	1e-44	162
comp150870_c5_seq1	LOC_Os10g41749.2	52.18	435	188	6	1783	500	77	498	1e-124	387
comp150870_c5_seq2	LOC_Os10g41749.2	51.14	219	104	2	1147	500	280	498	9e-54	192
comp150870_c5_seq3	LOC_Os10g41749.2	51.72	435	190	6	1783	500	77	498	2e-121	379
comp150870_c5_seq4	LOC_Os10g41749.2	51.39	216	102	2	1138	500	283	498	8e-54	191
comp150870_c5_seq6	LOC_Os10g41749.2	50.46	216	104	2	1138	500	283	498	4e-50	182
comp150870_c5_seq10	LOC_Os10g41749.2	50.23	217	105	2	745	104	282	498	3e-53	183
comp150870_c5_seq11	LOC_Os10g41749.2	50.46	216	104	2	1138	500	283	498	6e-49	182
comp150870_c5_seq13	LOC_Os11g34210.2	43.52	108	41	2	455	165	76	174	2e-13	65.9
comp151175_c2_seq3	LOC_Os11g05390.1	54.77	241	77	2	2427	3140	239	450	6e-67	236
comp151175_c2_seq5	LOC_Os11g05390.1	58.54	205	83	2	1329	1937	28	232	2e-67	237
comp151175_c2_seq6	LOC_Os11g05390.1	52.63	209	67	2	2900	3517	271	450	6e-54	199
comp151175_c2_seq13	LOC_Os11g05390.1	60.1	208	54	1	2785	3408	239	417	2e-65	232
comp151175_c2_seq15	LOC_Os11g05390.1	52.52	238	54	2	2785	3498	239	417	2e-61	221
comp151175_c2_seq16	LOC_Os11g05390.1	63.24	68	25	0	56	259	350	417	4e-21	87.8
comp151175_c2_seq17	LOC_Os11g05390.1	52.31	130	61	1	1436	1822	102	231	2e-43	133
comp151175_c2_seq20	LOC_Os11g05390.1	52.52	238	54	2	2505	3218	239	417	1e-61	221
comp151175_c2_seq29	LOC_Os11g05390.1	48.35	273	77	3	2427	3236	239	450	1e-61	221
comp151175_c2_seq34	LOC_Os11g05390.1	52.63	209	67	2	2542	3159	271	450	4e-54	199
comp151175_c2_seq35	LOC_Os11g05390.1	54.77	241	77	2	2863	3576	239	450	1e-66	236
comp151175_c2_seq52	LOC_Os11g05390.1	58.54	205	83	2	1329	1937	28	232	2e-67	237
comp151175_c2_seq72	LOC_Os11g05390.1	51.91	131	62	1	1436	1825	102	232	4e-44	133
comp151175_c2_seq75	LOC_Os11g05390.1	63.24	68	25	0	121	324	350	417	1e-20	87.4
comp151591_c1_seq1	LOC_Os05g23440.2	70.14	355	101	4	1460	411	7	361	6e-167	486
comp151591_c1_seq2	LOC_Os08g42720.1	72.73	66	17	1	282	88	19	84	1e-16	75.9
comp151591_c1_seq3	LOC_Os05g23440.2	68.95	351	101	4	1577	549	7	357	3e-161	473
comp151729_c0_seq1	LOC_Os01g69980.1	50.75	201	50	5	424	882	80	279	1e-42	160
comp151729_c0_seq2	LOC_Os01g69980.1	50.75	201	50	5	442	900	80	279	1e-42	161
comp151729_c0_seq5	LOC_Os01g69980.1	49.51	206	45	5	194	652	80	279	5e-45	159
comp151729_c0_seq6	LOC_Os01g69980.1	50.75	201	50	5	442	900	80	279	4e-44	161
comp151729_c0_seq7	LOC_Os01g69980.1	50.5	200	52	4	422	880	80	279	4e-44	161
comp151729_c0_seq8	LOC_Os01g69980.1	50	200	53	4	182	640	80	279	2e-45	159
comp151685_c0_seq1	LOC_Os02g45240.1	68.73	323	98	3	1543	578	58	378	2e-125	377
comp151562_c0_seq3	LOC_Os09g32940.1	59.12	137	49	3	1015	605	284	413	2e-40	152
comp151562_c0_seq4	LOC_Os09g32940.1	46.64	223	96	8	1240	605	203	413	1e-43	163
comp151562_c0_seq8	LOC_Os09g32940.3	51.97	152	68	1	2328	1873	13	159	2e-43	162
comp151136_c0_seq2	LOC_Os01g55549.1	45.71	315	123	7	835	29	113	425	4e-69	232
comp151136_c0_seq4	LOC_Os02g10230.1	94.52	146	8	0	928	491	131	276	2e-89	278
comp151136_c0_seq7	LOC_Os02g10230.1	88.77	276	30	1	1315	491	1	276	1e-161	465
comp151136_c0_seq10	LOC_Os02g10230.1	85.14	148	21	1	505	65	1	148	3e-72	226
comp151136_c0_seq11	LOC_Os01g55549.1	45.43	317	125	7	827	15	113	427	8e-70	234
comp151809_c1_seq5	LOC_Os02g47400.2	72.15	219	61	0	2158	1502	13	231	1e-105	334
comp151809_c1_seq8	LOC_Os02g47400.1	65.09	232	81	0	1165	470	165	396	2e-107	326
comp151809_c1_seq12	LOC_Os02g47400.1	59.06	149	61	0	696	250	248	396	3e-60	194
comp151809_c1_seq16	LOC_Os02g47400.2	70.45	44	13	0	2289	2158	68	111	4e-12	69.7
comp151809_c1_seq20	LOC_Os02g47400.2	62.83	269	66	1	2039	1233	13	247	1e-110	347
comp151809_c1_seq26	LOC_Os02g47400.2	72.6	219	60	0	2046	1390	13	231	8e-108	338
comp151809_c1_seq30	LOC_Os02g47400.2	73.62	235	62	0	1937	1233	13	247	1e-120	371
comp151809_c1_seq34	LOC_Os02g47400.1	69.57	276	84	0	1279	452	113	388	1e-144	423
comp151809_c1_seq58	LOC_Os02g47400.2	73.76	263	69	0	1852	1064	13	275	1e-139	420
comp151809_c1_seq60	LOC_Os02g47400.2	70.45	44	13	0	2283	2152	68	111	4e-12	69.7
comp151809_c1_seq66	LOC_Os02g47400.1	61.68	167	64	0	750	250	230	396	3e-67	226
comp151809_c1_seq71	LOC_Os02g47400.2	48.84	86	44	0	733	476	273	358	2e-21	97.8
comp151809_c1_seq74	LOC_Os02g47400.2	73.76	263	69	0	1852	1064	13	275	6e-132	417
comp151809_c1_seq77	LOC_Os02g47400.2	73.19	235	63	0	1937	1233	13	247	7e-119	366
comp151809_c1_seq80	LOC_Os02g47400.1	58	150	63	0	698	249	248	397	3e-54	192
comp151809_c1_seq81	LOC_Os02g47400.1	64.66	232	82	0	945	250	165	396	1e-107	324
comp151809_c1_seq82	LOC_Os02g47400.2	74.14	263	68	0	1852	1064	13	275	9e-140	419
comp151809_c1_seq93	LOC_Os02g47400.1	58	150	63	0	918	469	248	397	1e-82	192
comp151809_c1_seq98	LOC_Os02g47400.2	72.15	219	61	0	2046	1390	13	231	7e-106	333
comp151809_c1_seq112	LOC_Os02g47400.2	65.32	297	69	1	1954	1064	13	275	4e-133	403
comp151442_c0_seq1	LOC_Os02g49790.1	57.03	526	190	7	2165	600	69	562	0	545
comp151442_c0_seq2	LOC_Os02g49790.1	66.85	359	117	2	2165	1092	69	426	1e-169	510
comp151682_c0_seq1	LOC_Os07g02770.1	25.88	483	297	16	167	1513	28	483	3e-22	101
comp151682_c0_seq4	LOC_Os01g54850.1	31.91	94	56	2	111	392	317	402	9e-07	48.1
comp151779_c0_seq2	LOC_Os02g41510.1	80.77	104	20	0	23	334	1	104	3e-59	187
comp151779_c6_seq1	LOC_Os02g41510.1	51.15	260	118	3	131	889	1	258	8e-72	240
comp151779_c6_seq2	LOC_Os02g41510.1	52.09	263	108	3	131	889	1	255	5e-81	253
comp150930_c0_seq1	LOC_Os07g24090.1	30.67	313	215	2	414	1346	89	401	1e-56	200
comp151023_c0_seq1	LOC_Os03g04270.1	69.63	596	179	2	205	1989	17	611	0	765
comp151023_c0_seq2	LOC_Os03g04270.1	72.93	447	120	1	34	1371	165	611	0	623
comp151023_c0_seq3	LOC_Os03g04270.1	72.93	447	120	1	376	1713	165	611	0	624
comp151023_c0_seq4	LOC_Os03g04270.1	69.63	596	179	2	223	2007	17	611	0	764
comp151119_c1_seq2	LOC_Os03g48540.1	65.51	635	215	2	122	2014	33	667	0	854
comp151119_c1_seq3	LOC_Os03g48540.1	67.6	179	58	0	853	1389	488	666	3e-71	246
comp151224_c0_seq1	LOC_Os11g02464.1	82.07	608	105	2	495	2318	124	727	0	1067
comp151224_c0_seq2	LOC_Os11g02464.1	83.39	608	97	2	495	2318	124	727	0	1085
comp151224_c0_seq3	LOC_Os11g02464.1	82.24	608	104	2	393	2216	124	727	0	1038
comp151224_c1_seq1	LOC_Os05g26210.1	64.37	87	31	0	736	476	127	213	2e-29	116
comp151224_c2_seq1	LOC_Os09g29080.1	62.35	85	32	0	326	580	93	177	1e-24	101
comp151666_c4_seq1	LOC_Os11g02159.1	69.42	484	129	3	1971	532	24	492	0	587
comp151666_c4_seq3	LOC_Os11g02159.1	69.42	484	129	3	2173	734	24	492	0	588
comp151666_c4_seq7	LOC_Os11g02159.3	66.29	175	55	2	535	23	163	337	4e-51	174
comp151666_c4_seq8	LOC_Os11g02159.1	72.67	300	78	2	964	77	129	428	3e-127	377
comp150949_c1_seq2	LOC_Os10g35644.1	81.32	91	17	0	218	490	20	110	3e-51	167
comp150949_c1_seq3	LOC_Os10g35644.1	65.43	162	55	1	218	700	20	181	1e-63	219
comp150949_c1_seq4	LOC_Os10g35644.1	65.43	162	55	1	218	700	20	181	1e-62	219
comp150949_c1_seq7	LOC_Os10g35644.1	81.32	91	17	0	218	490	20	110	3e-51	167
comp150949_c1_seq8	LOC_Os10g35644.1	63.02	192	67	2	168	740	28	216	4e-78	242
comp150949_c1_seq10	LOC_Os10g35644.1	40.78	103	58	1	476	784	117	216	3e-16	77.4
comp150949_c1_seq11	LOC_Os10g35644.1	63	200	70	2	218	814	20	216	2e-83	257
comp150949_c1_seq12	LOC_Os10g35644.1	83.13	83	14	0	168	416	28	110	2e-59	154
comp150949_c1_seq13	LOC_Os10g35644.1	65.58	154	52	1	168	626	28	181	1e-57	204
comp151605_c0_seq1	LOC_Os06g36220.1	26.03	388	238	13	2621	1488	8	356	6e-16	82.4
comp151605_c0_seq3	LOC_Os06g36220.1	26.03	388	238	13	1602	469	8	356	2e-15	80.1
comp150856_c0_seq1	LOC_Os03g40110.1	51.92	260	117	3	1829	1062	484	739	2e-124	230
comp150856_c0_seq2	LOC_Os03g40110.1	56.79	442	183	3	1897	584	484	921	4e-125	412
comp150848_c0_seq10	LOC_Os03g49250.1	58.09	136	44	4	687	280	97	219	2e-36	137
comp150848_c0_seq13	LOC_Os03g49250.1	60.81	222	74	4	945	280	11	219	9e-84	259
comp151798_c0_seq2	LOC_Os01g45550.2	71.09	626	144	9	48	1838	1	618	0	741
comp151798_c0_seq3	LOC_Os02g50960.2	63.82	387	98	8	48	1115	1	376	1e-155	455
comp151798_c0_seq4	LOC_Os02g50960.1	70.45	660	111	14	744	2666	1	595	0	833
comp151798_c0_seq9	LOC_Os01g45550.3	67.81	379	101	6	48	1145	1	371	2e-147	446
comp151798_c0_seq12	LOC_Os01g45550.3	65.66	498	134	9	48	1454	1	490	0	535
comp151798_c0_seq15	LOC_Os02g50960.1	67.98	659	127	15	48	1964	1	595	0	773
comp151798_c0_seq17	LOC_Os01g45550.2	71.09	626	144	9	746	2536	1	618	0	739
comp151775_c0_seq1	LOC_Os07g26610.2	79.93	543	109	0	55	1683	1	543	0	816
comp151775_c0_seq2	LOC_Os07g26610.1	74.11	618	159	1	55	1908	1	617	0	865
comp151775_c1_seq1	LOC_Os11g04880.1	97.26	73	2	0	599	381	1	73	9e-43	145
comp151057_c0_seq1	LOC_Os01g72940.1	67.68	557	125	2	438	2036	78	603	0	751
comp151683_c0_seq14	LOC_Os03g27930.1	38.59	723	361	18	211	2301	11	676	1e-122	397
comp151683_c0_seq17	LOC_Os03g27930.1	39.68	683	300	18	486	2435	73	676	1e-121	391
comp151683_c0_seq22	LOC_Os03g27930.1	65.77	222	76	0	1871	2536	455	676	1e-99	331
comp151325_c0_seq1	LOC_Os05g45850.1	47.92	720	366	4	272	2407	48	766	0	687
comp151325_c2_seq2	LOC_Os07g44170.1	27.78	90	65	0	216	485	74	163	1e-07	51.2
comp151651_c1_seq2	LOC_Os04g49570.2	59.56	544	215	3	939	2558	21	563	0	689
comp151651_c1_seq3	LOC_Os02g02540.1	65.76	768	257	4	954	3242	26	792	0	1034
comp151651_c1_seq6	LOC_Os02g02540.1	64.9	678	232	4	954	2972	26	702	0	897
comp151651_c1_seq7	LOC_Os02g02540.1	53.71	175	68	3	597	112	741	915	2e-57	196
comp151453_c0_seq1	LOC_Os05g03030.1	52.53	158	74	1	712	239	11	167	1e-57	187
comp151453_c0_seq2	LOC_Os05g03030.1	52.53	158	74	1	998	525	11	167	1e-56	187
comp151121_c0_seq1	LOC_Os10g41380.1	47.88	307	132	7	99	989	1	289	4e-38	144
comp151121_c0_seq2	LOC_Os10g41380.1	48.47	295	128	6	104	970	13	289	2e-38	145
comp151121_c0_seq4	LOC_Os10g41380.1	49.59	242	99	5	104	814	13	236	3e-34	131
comp151354_c1_seq2	LOC_Os03g49990.1	63.06	111	27	4	597	301	1	109	2e-29	119
comp151354_c3_seq1	LOC_Os04g18200.1	60.3	199	79	0	288	884	45	243	7e-80	251
comp151354_c3_seq2	LOC_Os04g18200.1	61.21	330	128	0	315	1304	45	374	1e-147	433
comp151354_c3_seq3	LOC_Os04g18200.1	60.3	199	79	0	323	919	45	243	4e-80	252
comp151354_c3_seq4	LOC_Os04g18200.1	60.34	232	92	0	235	930	45	276	2e-97	297
comp151452_c0_seq6	LOC_Os07g42770.1	86.78	174	23	0	522	1	1	174	2e-108	323
comp151452_c1_seq2	LOC_Os07g42770.1	84.25	127	20	0	2	382	168	294	3e-69	235
comp151452_c1_seq4	LOC_Os07g42770.1	78.26	161	35	0	840	1322	291	451	7e-83	271
comp151452_c1_seq6	LOC_Os07g42770.1	84.25	127	20	0	2	382	168	294	6e-69	235
comp151452_c1_seq13	LOC_Os07g42770.1	58.94	207	32	2	846	1451	293	451	2e-69	237
comp151452_c1_seq22	LOC_Os07g42770.1	81.69	284	52	0	2	853	168	451	1e-176	501
comp151768_c0_seq1	LOC_Os09g08072.1	48.8	541	258	8	1963	386	35	571	9e-173	520
comp151228_c0_seq1	LOC_Os01g56330.1	85.49	386	50	3	2	1159	517	896	0	663
comp151228_c1_seq1	LOC_Os01g56330.1	62.32	491	169	9	1455	1	44	524	0	554
comp151228_c1_seq2	LOC_Os01g56330.1	62.32	491	169	9	1455	1	44	524	0	554
comp151647_c0_seq1	LOC_Os08g01794.1	50	268	125	2	1904	1101	183	441	4e-67	238
comp151647_c0_seq2	LOC_Os08g01794.1	49.63	268	126	2	1904	1101	183	441	1e-66	237
comp151311_c3_seq4	LOC_Os03g59050.1	84.66	189	29	0	1079	513	375	563	5e-88	300
comp151311_c3_seq8	LOC_Os03g59050.1	88.92	415	46	0	1423	179	149	563	0	768
comp151311_c3_seq11	LOC_Os03g59050.1	84.52	310	42	2	1162	236	128	432	3e-180	521
comp151311_c3_seq16	LOC_Os08g02210.1	67.79	149	34	2	2552	2971	23	166	4e-54	192
comp151311_c3_seq19	LOC_Os03g59050.1	85.49	441	58	2	1832	513	128	563	0	728
comp151311_c3_seq26	LOC_Os03g59050.1	85.49	441	58	2	1937	618	128	563	0	727
comp151311_c3_seq28	LOC_Os08g02210.1	72.95	244	52	2	2924	3628	23	261	8e-112	356
comp151311_c3_seq39	LOC_Os07g10250.1	86.36	440	53	2	1498	179	126	558	0	766
comp151311_c3_seq53	LOC_Os03g59050.1	74.58	59	15	0	711	535	375	433	1e-19	94.4
comp151311_c3_seq55	LOC_Os03g59050.1	74.58	59	15	0	711	535	375	433	2e-19	94
comp151311_c3_seq56	LOC_Os03g59050.1	74.58	59	15	0	711	535	375	433	2e-19	94
comp151316_c0_seq1	LOC_Os11g34210.2	77.76	553	113	3	2098	443	1	544	0	897
comp151316_c0_seq2	LOC_Os11g34210.2	77.76	553	113	3	1935	280	1	544	0	897
comp151316_c0_seq3	LOC_Os11g34210.2	77.76	553	113	3	2063	408	1	544	0	897
comp151316_c0_seq4	LOC_Os11g34210.2	77.76	553	113	3	1900	245	1	544	0	897
comp151316_c0_seq5	LOC_Os11g34210.2	77.76	553	113	3	1694	39	1	544	0	897
comp151316_c0_seq6	LOC_Os11g34210.2	77.76	553	113	3	1977	322	1	544	0	897
comp151316_c0_seq7	LOC_Os11g34210.2	80.72	83	16	0	287	39	462	544	5e-37	135
comp151316_c0_seq9	LOC_Os11g34210.2	80.72	83	16	0	493	245	462	544	4e-36	135
comp151178_c0_seq1	LOC_Os11g31110.1	60.68	384	149	2	420	1571	174	555	1e-153	463
comp151178_c0_seq2	LOC_Os11g31110.1	63.36	453	164	2	376	1734	105	555	0	574
comp151143_c2_seq1	LOC_Os05g39730.1	60.56	568	203	8	1877	189	1	552	0	654
comp151143_c2_seq2	LOC_Os05g39730.1	60.74	568	202	8	1877	189	1	552	0	654
comp151143_c2_seq3	LOC_Os05g39730.1	60.53	565	202	8	1877	198	1	549	0	652
comp151143_c2_seq4	LOC_Os05g39730.1	60.39	568	204	8	1903	215	1	552	0	653
comp151143_c3_seq2	LOC_Os04g47480.1	69.81	53	16	0	387	229	1	53	1e-14	73.9
comp151585_c1_seq1	LOC_Os02g52020.1	46.27	67	36	0	518	718	317	383	5e-08	57.8
comp151492_c0_seq1	LOC_Os03g21780.1	51	402	193	3	2142	943	99	498	3e-140	432
comp151492_c0_seq2	LOC_Os03g21780.1	51.24	402	192	3	2193	994	99	498	8e-141	434
comp151492_c0_seq3	LOC_Os03g21780.1	51	402	193	3	1927	728	99	498	5e-141	432
comp151503_c0_seq4	LOC_Os05g32320.1	65.93	405	137	1	2312	1098	18	421	3e-156	479
comp151503_c0_seq8	LOC_Os05g32320.1	65.93	405	137	1	2312	1098	18	421	2e-156	479
comp150978_c0_seq1	LOC_Os07g48570.1	49.14	466	205	11	1678	323	29	476	7e-113	352
comp151749_c0_seq1	LOC_Os06g03610.1	67.18	655	205	6	144	2105	51	696	0	914
comp151749_c0_seq2	LOC_Os02g28820.1	49.46	277	117	8	272	1045	48	320	2e-58	201
comp151749_c0_seq3	LOC_Os06g03610.1	62.89	159	49	1	2	478	697	845	1e-56	197
comp151749_c0_seq4	LOC_Os02g28820.1	49.1	277	118	8	272	1045	48	320	6e-59	200
comp151134_c0_seq2	LOC_Os03g36760.1	42.89	415	202	12	2004	829	67	469	3e-80	281
comp151134_c0_seq3	LOC_Os03g36760.1	43.13	415	201	11	1742	567	67	469	4e-81	282
comp151488_c3_seq1	LOC_Os07g45000.1	48.43	351	165	5	2545	1502	34	371	7e-86	291
comp151488_c3_seq4	LOC_Os07g45000.1	45.31	192	86	3	926	408	374	565	2e-44	168
comp151488_c3_seq13	LOC_Os07g45000.1	47.16	545	253	8	1976	408	34	565	3e-150	457
comp151488_c3_seq17	LOC_Os07g45000.1	47.16	545	262	8	2003	408	34	565	2e-150	458
comp151488_c3_seq18	LOC_Os07g45000.1	48.43	351	165	5	2587	1544	34	371	1e-85	291
comp151488_c3_seq19	LOC_Os07g45000.1	48.43	351	165	5	2274	1231	34	371	3e-86	291
comp151488_c3_seq21	LOC_Os07g45000.1	44.1	195	101	3	1375	800	185	374	1e-45	169
comp151488_c3_seq22	LOC_Os07g45000.1	44.1	195	101	3	1348	773	185	374	9e-46	169
comp151222_c0_seq1	LOC_Os12g44310.2	82.04	529	94	1	2081	498	10	538	0	905
comp151502_c1_seq5	LOC_Os04g40450.1	28.27	191	129	3	804	1355	43	232	5e-21	98.6
comp151502_c1_seq7	LOC_Os04g40450.1	28.77	212	142	4	605	1219	23	232	4e-23	104
comp151502_c1_seq9	LOC_Os02g06230.1	30.67	150	99	3	88	525	84	232	2e-17	83.6
comp151621_c2_seq1	LOC_Os07g38730.1	98.25	343	6	0	1	1029	90	432	0	668
comp151621_c2_seq2	LOC_Os03g51600.1	98.25	343	6	0	1	1029	90	432	0	663
comp151621_c2_seq5	LOC_Os03g51600.1	98.25	343	6	0	1	1029	90	432	0	663
comp151621_c2_seq6	LOC_Os07g38730.1	94.68	432	23	0	148	1443	1	432	0	836
comp151621_c2_seq7	LOC_Os07g38730.1	97.7	304	7	0	1	912	90	393	0	584
comp151621_c2_seq8	LOC_Os07g38730.1	98.24	341	6	0	1	1023	90	430	0	664
comp151621_c2_seq9	LOC_Os03g51600.1	97.92	432	9	0	301	1596	1	432	0	849
comp151621_c2_seq11	LOC_Os07g38730.1	94.91	432	22	0	175	1470	1	432	0	835
comp151621_c2_seq12	LOC_Os07g38730.1	94.68	432	23	0	148	1443	1	432	0	834
comp151104_c3_seq1	LOC_Os04g46140.1	33.68	380	221	10	1334	270	9	382	2e-53	189
comp151104_c3_seq4	LOC_Os04g46140.1	36.05	380	216	10	1369	293	9	382	1e-59	206
comp151104_c3_seq6	LOC_Os04g46140.1	34.3	379	220	9	1357	293	9	382	2e-54	189
comp151104_c3_seq7	LOC_Os04g46140.1	36.05	380	216	10	1346	270	9	382	8e-60	206
comp151104_c3_seq8	LOC_Os04g46140.1	35.26	380	216	11	1337	270	9	382	2e-56	195
comp151782_c2_seq1	LOC_Os07g36200.1	52.41	145	61	3	2276	2692	406	548	3e-16	84.7
comp151782_c2_seq2	LOC_Os07g36200.1	50	272	122	7	104	895	283	548	3e-45	169
comp151782_c2_seq3	LOC_Os07g36200.1	52.41	145	61	3	2285	2701	406	548	3e-16	84.7
comp151782_c3_seq1	LOC_Os07g36200.1	39.06	256	124	5	320	1078	8	234	5e-22	99
comp151298_c0_seq42	LOC_Os09g24840.1	52.78	108	49	1	626	309	5	112	3e-25	101
comp150907_c2_seq1	LOC_Os08g41900.1	55.83	840	316	12	261	2747	97	892	0	886
comp150907_c2_seq3	LOC_Os08g41900.1	69.47	262	76	1	66	851	635	892	4e-120	381
comp151319_c0_seq1	LOC_Os05g33280.1	83.84	229	35	1	360	1046	135	361	3e-120	372
comp151319_c1_seq1	LOC_Os10g38580.1	55.36	224	100	0	2364	1693	7	230	2e-75	248
comp151319_c1_seq2	LOC_Os10g38580.1	55.36	224	100	0	765	94	7	230	3e-81	248
comp151319_c3_seq1	LOC_Os04g41970.1	72.09	43	12	0	2	130	193	235	4e-28	72.4
comp151319_c3_seq2	LOC_Os05g33270.1	71.29	202	58	0	3394	3999	29	230	3e-93	308
comp151319_c4_seq1	LOC_Os10g38580.1	55.02	229	103	0	321	1007	2	230	5e-76	251
comp151319_c4_seq2	LOC_Os10g38580.1	55.02	229	103	0	321	1007	2	230	7e-81	251
comp151004_c0_seq1	LOC_Os07g34740.1	54.1	329	128	5	675	1616	125	445	2e-95	317
comp151841_c0_seq1	LOC_Os05g49130.1	57.21	208	89	0	441	1064	76	283	4e-75	251
comp151149_c0_seq2	LOC_Os11g03890.1	75	212	49	3	397	1032	90	297	2e-108	327
comp151149_c0_seq4	LOC_Os11g03890.1	75	212	49	3	397	1032	90	297	2e-107	328
comp151149_c0_seq9	LOC_Os11g03890.1	63.17	315	85	7	261	1184	7	297	1e-114	345
comp151149_c0_seq11	LOC_Os11g03890.1	63.17	315	85	7	261	1184	7	297	8e-114	346
comp151149_c0_seq12	LOC_Os11g03890.1	61.16	224	73	5	211	882	7	216	1e-76	240
comp151149_c0_seq14	LOC_Os11g03890.1	64.93	268	72	6	316	1098	45	297	2e-108	331
comp151149_c0_seq15	LOC_Os11g03890.1	63.17	315	85	7	211	1134	7	297	7e-115	345
comp151149_c0_seq17	LOC_Os07g39820.1	70.94	234	58	3	693	22	191	424	3e-104	325
comp150878_c0_seq1	LOC_Os01g62650.1	91.43	105	9	0	1	315	956	1060	5e-59	207
comp150878_c1_seq1	LOC_Os01g62650.2	48.41	754	310	19	496	2574	42	777	3e-164	509
comp150878_c2_seq1	LOC_Os01g62650.2	85.23	149	22	0	2	448	771	919	7e-90	285
comp151270_c0_seq1	LOC_Os10g40590.1	60.89	537	193	8	2482	884	123	646	0	630
comp151270_c0_seq5	LOC_Os10g40590.1	62.5	632	219	9	2425	545	123	741	0	773
comp151270_c0_seq8	LOC_Os10g40590.1	69.81	265	75	3	1324	545	477	741	0	389
comp151270_c0_seq10	LOC_Os10g40590.1	62.5	632	219	9	2506	626	123	741	0	773
comp151270_c0_seq11	LOC_Os10g40590.1	57.98	752	276	14	2731	545	7	741	0	828
comp151270_c0_seq15	LOC_Os10g40590.1	60.89	537	193	8	2406	808	123	646	0	630
comp151270_c0_seq20	LOC_Os10g40590.1	58.26	678	219	10	2639	621	123	741	0	753
comp151270_c0_seq29	LOC_Os10g40590.1	51.05	476	198	11	2822	1449	7	465	0	421
comp151270_c0_seq38	LOC_Os10g40590.1	60.81	541	195	8	2535	925	123	650	0	634
comp151754_c0_seq2	LOC_Os05g01940.1	63.25	332	96	8	309	1280	21	334	8e-101	316
comp151800_c0_seq1	LOC_Os01g49529.3	61.3	354	121	5	2166	3209	4	347	9e-135	418
comp151800_c0_seq2	LOC_Os01g49529.3	61.3	354	121	5	2315	3358	4	347	5e-135	420
comp151164_c0_seq1	LOC_Os02g01020.1	45.52	391	189	9	1580	2731	463	836	7e-83	291
comp151077_c1_seq1	LOC_Os04g07670.1	49.58	119	60	0	1900	2256	671	789	1e-64	123
comp151290_c0_seq1	LOC_Os06g40110.1	53.57	84	34	2	708	460	178	257	5e-18	81.6
comp151290_c0_seq2	LOC_Os06g40110.1	53.57	84	34	2	815	567	178	257	8e-18	81.6
comp151290_c1_seq1	LOC_Os06g40110.1	34.51	142	92	1	101	526	50	190	2e-18	81.6
comp151290_c1_seq2	LOC_Os06g40110.1	33.8	142	93	1	403	828	50	190	3e-17	80.1
comp151290_c1_seq3	LOC_Os06g40110.1	33.33	144	95	1	429	860	48	190	1e-16	78.6
comp151725_c1_seq1	LOC_Os06g04070.1	72.65	596	152	5	7	1773	46	637	0	783
comp151574_c0_seq4	LOC_Os06g04840.1	35.2	321	177	6	3	947	143	438	3e-60	147
comp151574_c0_seq5	LOC_Os06g04840.1	37.97	374	200	7	2	1102	90	438	1e-78	199
comp151574_c0_seq6	LOC_Os06g04810.1	46.45	183	91	4	2	529	89	271	1e-33	129
comp151574_c0_seq7	LOC_Os11g35500.1	38.78	98	60	0	9	302	149	246	4e-16	75.5
comp151574_c0_seq12	LOC_Os06g04830.1	35.54	166	104	2	2	496	444	607	4e-23	98.2
comp151574_c0_seq15	LOC_Os02g17400.1	41.33	150	78	5	3	428	164	311	2e-19	86.7
comp151574_c0_seq17	LOC_Os08g42840.1	39.17	217	122	3	365	1009	434	642	2e-53	151
comp151574_c2_seq1	LOC_Os01g41750.1	46.07	89	42	1	300	548	37	125	3e-17	81.6
comp151433_c0_seq1	LOC_Os02g20500.1	34.88	129	74	5	2350	1970	161	281	4e-11	67.4
comp151433_c0_seq16	LOC_Os02g20500.1	34.88	129	74	5	1953	1573	161	281	3e-11	67.4
comp151183_c4_seq1	LOC_Os10g42960.1	77.58	687	149	4	2564	513	6	690	0	1023
comp151183_c4_seq2	LOC_Os10g42960.1	77.73	687	148	4	2564	513	6	690	0	1024
comp150992_c0_seq1	LOC_Os01g73470.1	54.87	113	50	1	3048	3386	152	263	6e-29	120
comp150992_c0_seq2	LOC_Os01g57920.1	31.04	422	251	11	277	1488	10	409	1e-44	167
comp150992_c0_seq6	LOC_Os01g57920.1	36.28	113	71	1	212	547	297	409	4e-14	72.4
comp150992_c0_seq10	LOC_Os01g73470.1	69.35	62	19	0	456	641	202	263	8e-22	92.4
comp150992_c0_seq13	LOC_Os01g57920.1	36.28	113	71	1	212	547	297	409	3e-14	72.4
comp150992_c0_seq14	LOC_Os01g57920.1	31.04	422	251	11	277	1488	10	409	1e-44	167
comp150992_c0_seq16	LOC_Os01g73470.1	58.17	208	72	4	595	1185	60	263	3e-69	226
comp150992_c0_seq19	LOC_Os01g57920.1	35.11	131	84	1	238	627	279	409	6e-17	80.9
comp150992_c0_seq23	LOC_Os01g57920.1	35.11	131	84	1	238	627	279	409	1e-16	80.9
comp150940_c3_seq1	LOC_Os07g27490.1	77.45	439	99	0	1737	421	45	483	0	702
comp150940_c3_seq2	LOC_Os07g27490.1	82.35	272	48	0	1236	421	212	483	0	469
comp150940_c3_seq3	LOC_Os07g27490.1	76.99	439	101	0	1737	421	45	483	0	694
comp150940_c3_seq4	LOC_Os07g27490.1	82.35	272	48	0	1236	421	212	483	0	469
comp151098_c0_seq1	LOC_Os07g31650.1	44.65	215	111	4	941	303	544	752	7e-48	173
comp151098_c0_seq3	LOC_Os07g31650.1	41.24	177	96	4	1081	557	544	714	5e-29	120
comp151467_c0_seq2	LOC_Os10g25210.1	28.62	269	161	10	1785	1006	140	386	8e-19	84
comp151467_c0_seq3	LOC_Os04g11450.1	28.2	305	183	16	1096	236	54	340	1e-13	73.2
comp151467_c0_seq4	LOC_Os10g25210.1	28.96	259	153	10	1925	1176	150	386	1e-18	84
comp151467_c0_seq6	LOC_Os10g25210.1	29.28	304	180	11	1957	1067	140	415	8e-22	100
comp151467_c0_seq7	LOC_Os04g11450.1	30.06	316	188	14	1775	882	15	315	1e-21	98.6
comp151846_c0_seq2	LOC_Os03g08230.1	53.06	245	110	3	5954	5223	398	638	1e-46	182
comp151846_c0_seq12	LOC_Os03g08230.1	53.06	245	110	3	4465	3734	398	638	9e-47	182
comp151846_c0_seq14	LOC_Os05g01390.1	30.41	148	97	3	510	79	28	173	2e-15	72.4
comp151555_c0_seq16	LOC_Os04g22730.1	81.82	22	4	0	1	66	77	98	2e-06	43.5
comp151753_c0_seq1	LOC_Os05g02350.1	58.52	499	154	15	1912	491	11	481	1e-172	509
comp151753_c0_seq3	LOC_Os05g02350.1	58.23	395	120	11	2099	984	67	439	4e-129	401
comp151753_c0_seq5	LOC_Os05g02350.1	57.11	457	143	15	2237	942	11	439	8e-147	446
comp150950_c1_seq1	LOC_Os06g36990.1	78.51	591	125	1	2212	3984	633	1221	0	990
comp150950_c1_seq2	LOC_Os06g36990.1	78.51	591	125	1	2169	3941	633	1221	0	990
comp150950_c1_seq3	LOC_Os06g36990.1	78.51	591	125	1	2198	3970	633	1221	0	990
comp151636_c0_seq1	LOC_Os01g67170.1	54.51	510	227	3	144	1673	1	505	7e-160	481
comp151636_c0_seq3	LOC_Os01g67170.1	54.51	510	227	3	371	1900	1	505	7e-158	477
comp151816_c0_seq3	LOC_Os03g27950.2	59.16	333	121	5	954	1916	169	498	3e-109	348
comp151816_c0_seq4	LOC_Os03g27950.2	53.07	375	119	7	949	2037	169	498	1e-100	326
comp151816_c0_seq10	LOC_Os03g27950.2	59.48	422	154	6	529	1752	80	498	1e-152	459
comp151816_c0_seq13	LOC_Os03g27950.1	62.43	362	130	3	197	1267	1	361	1e-154	408
comp151407_c0_seq1	LOC_Os05g47930.1	58.62	145	57	2	2	436	375	516	5e-37	140
comp151407_c0_seq2	LOC_Os05g47930.1	58.62	145	57	2	2	436	375	516	1e-36	140
comp151407_c0_seq3	LOC_Os05g47930.3	58.45	142	56	2	2	427	375	513	2e-36	138
comp151407_c1_seq1	LOC_Os05g47930.1	67.16	271	88	1	813	1	113	382	6e-136	399
comp151686_c1_seq1	LOC_Os02g39370.1	56.32	538	153	7	108	1583	1	502	0	560
comp151686_c1_seq2	LOC_Os02g39370.1	64.63	82	29	0	636	881	421	502	5e-25	107
comp151686_c1_seq3	LOC_Os02g39370.1	56.64	535	156	7	108	1583	1	502	0	562
comp151686_c1_seq4	LOC_Os02g39370.1	56.32	538	153	7	108	1583	1	502	0	560
comp151686_c1_seq7	LOC_Os02g39370.1	54.69	64	27	1	304	489	439	502	1e-13	71.2
comp151686_c2_seq2	LOC_Os05g04260.1	50	74	26	2	243	431	694	767	1e-10	65.1
comp151686_c2_seq3	LOC_Os05g04260.1	50	74	26	2	254	442	694	767	1e-10	65.1
comp151664_c0_seq1	LOC_Os06g47770.1	43.34	473	224	8	348	1655	99	564	3e-92	301
comp151664_c0_seq2	LOC_Os06g47770.1	45.16	496	228	8	869	2245	99	587	5e-105	340
comp151318_c0_seq1	LOC_Os01g09770.1	57.1	303	115	5	1837	959	262	559	8e-96	317
comp151318_c0_seq2	LOC_Os01g09770.1	46	450	202	9	2206	959	117	559	3e-99	326
comp151318_c0_seq3	LOC_Os01g09770.1	57.1	303	115	5	1837	959	262	559	3e-95	315
comp151318_c0_seq4	LOC_Os01g09770.1	57.1	303	115	5	1837	959	262	559	2e-96	318
comp151318_c0_seq5	LOC_Os01g09770.1	57.1	303	115	5	1837	959	262	559	1e-95	317
comp151194_c1_seq1	LOC_Os02g16660.1	69.5	482	145	2	1924	479	3	482	0	684
comp151194_c1_seq2	LOC_Os02g16660.1	69.5	482	145	2	1924	479	3	482	0	683
comp151194_c1_seq3	LOC_Os02g49620.1	76.19	147	35	0	765	1205	220	366	4e-62	210
comp151289_c0_seq1	LOC_Os05g46460.1	44.21	95	51	1	1690	1968	302	396	2e-18	89
comp151289_c0_seq2	LOC_Os05g46460.3	76.07	234	56	0	2	703	103	336	7e-118	354
comp151289_c0_seq3	LOC_Os05g46460.4	78.48	223	48	0	2	670	103	325	4e-118	353
comp151289_c0_seq4	LOC_Os05g46460.1	68.71	294	90	1	2	877	103	396	5e-138	405
comp151289_c0_seq5	LOC_Os05g46460.1	44.21	95	51	1	1678	1956	302	396	2e-18	89
comp151289_c0_seq6	LOC_Os05g46460.1	38.75	80	46	1	1768	1998	317	396	4e-15	64.7
comp151289_c0_seq7	LOC_Os05g46460.1	51.38	327	108	4	2	928	103	396	5e-94	293
comp151289_c0_seq8	LOC_Os05g46460.5	80.1	201	40	0	2	604	103	303	1e-102	321
comp151289_c0_seq9	LOC_Os05g46460.1	42.42	66	38	0	1884	2081	331	396	2e-14	62.4
comp151289_c0_seq10	LOC_Os05g46460.1	79.5	161	33	0	2	484	103	263	2e-82	256
comp151289_c0_seq11	LOC_Os05g46460.1	38.75	80	46	1	1756	1986	317	396	4e-15	64.7
comp151289_c0_seq12	LOC_Os05g46460.1	42.42	66	38	0	1865	2062	331	396	1e-09	62.4
comp151289_c0_seq13	LOC_Os05g46460.1	79.5	161	33	0	2	484	103	263	3e-104	256
comp151289_c0_seq14	LOC_Os05g46460.1	79.5	161	33	0	2	484	103	263	9e-108	256
comp151289_c2_seq1	LOC_Os01g50760.1	76.74	344	80	0	1424	393	10	353	0	564
comp151289_c3_seq1	LOC_Os05g46460.5	55.75	113	40	2	318	1	1	110	2e-28	112
comp151289_c4_seq1	LOC_Os12g24240.1	66	100	34	0	747	1046	1	100	4e-34	126
comp151289_c4_seq2	LOC_Os12g24240.1	50.68	146	55	3	358	795	1	129	9e-36	128
comp151743_c0_seq1	LOC_Os02g29530.1	72.02	486	127	1	1966	536	45	530	0	668
comp151822_c0_seq1	LOC_Os08g10030.2	54.3	442	186	5	725	2005	1	441	1e-113	362
comp151822_c0_seq2	LOC_Os08g10030.2	55.33	244	101	4	724	1434	1	243	1e-63	226
comp150983_c2_seq1	LOC_Os05g44970.1	47.32	672	336	8	102	2066	215	885	0	573
comp151048_c0_seq1	LOC_Os08g04300.1	52.96	423	189	5	455	1708	74	491	2e-130	405
comp151048_c0_seq2	LOC_Os08g04300.1	50.49	408	194	4	455	1663	74	478	1e-113	361
comp151048_c0_seq3	LOC_Os08g04300.1	52.96	423	189	5	455	1708	74	491	8e-131	405
comp151048_c0_seq4	LOC_Os08g04300.1	50.49	408	194	4	455	1663	74	478	3e-113	361
comp150991_c0_seq2	LOC_Os02g50330.1	67.03	734	223	4	2331	148	7	727	0	981
comp150991_c0_seq6	LOC_Os02g50330.1	67.03	734	223	4	2331	148	7	727	0	982
comp150991_c0_seq8	LOC_Os02g50330.1	67.03	734	223	4	2310	127	7	727	0	982
comp150991_c0_seq10	LOC_Os02g50330.1	67.03	734	223	4	2331	148	7	727	0	982
comp150991_c0_seq11	LOC_Os02g50330.1	67.03	734	223	4	2310	127	7	727	0	982
comp150991_c0_seq12	LOC_Os02g50330.1	67.03	734	223	4	2310	127	7	727	0	982
comp150991_c1_seq1	LOC_Os03g18220.2	83.22	149	25	0	447	1	38	186	2e-81	271
comp150991_c1_seq3	LOC_Os08g39790.1	41.18	68	34	1	1771	1974	85	146	4e-11	64.7
comp150991_c3_seq1	LOC_Os03g18220.1	77.93	426	93	1	1519	242	181	605	0	714
comp151384_c0_seq1	LOC_Os12g37939.1	60.33	363	141	1	146	1225	25	387	4e-126	377
comp151384_c0_seq2	LOC_Os12g37939.1	65.43	405	137	1	816	2021	42	446	7e-152	457
comp151384_c0_seq3	LOC_Os12g37939.1	67.16	405	130	1	423	1628	42	446	0	528
comp151384_c0_seq4	LOC_Os12g37939.1	67.1	383	123	1	816	1955	42	424	8e-150	452
comp151384_c0_seq5	LOC_Os12g37939.1	64.69	422	146	1	146	1402	25	446	0	525
comp151384_c0_seq6	LOC_Os12g37939.1	64.75	400	138	1	146	1336	25	424	2e-154	451
comp151384_c0_seq7	LOC_Os12g37939.1	63.46	405	145	1	816	2021	42	446	6e-170	504
comp151384_c0_seq8	LOC_Os12g37939.1	65.43	405	137	1	423	1628	42	446	1e-153	457
comp151384_c0_seq9	LOC_Os12g37939.1	67.36	383	122	1	423	1562	42	424	2e-152	454
comp151384_c0_seq10	LOC_Os12g37939.1	62.72	346	126	1	423	1451	42	387	4e-125	377
comp151169_c3_seq11	LOC_Os09g17870.2	79.59	49	10	0	790	644	36	84	3e-22	92
comp151169_c3_seq26	LOC_Os03g41470.1	58.14	86	28	2	788	555	14	99	5e-22	95.1
comp151169_c3_seq33	LOC_Os09g17870.1	74.7	83	21	0	959	711	77	159	4e-39	129
comp151169_c3_seq39	LOC_Os09g17870.1	65.66	166	50	1	2557	2060	1	159	6e-66	221
comp151169_c3_seq45	LOC_Os09g17870.1	78.03	132	29	0	1106	711	28	159	6e-67	218
comp151169_c3_seq48	LOC_Os09g17870.1	74.7	83	21	0	959	711	77	159	5e-39	129
comp151169_c3_seq52	LOC_Os09g17870.1	78.03	132	29	0	1106	711	28	159	4e-67	218
comp151169_c3_seq53	LOC_Os09g17870.1	74.7	83	21	0	959	711	77	159	1e-36	129
comp151169_c3_seq54	LOC_Os09g17870.1	66.27	166	49	1	1208	711	1	159	3e-70	225
comp151169_c3_seq56	LOC_Os09g17870.1	66.27	166	49	1	1208	711	1	159	5e-70	225
comp151169_c3_seq65	LOC_Os09g17870.1	62.07	116	37	1	1123	776	1	109	4e-44	147
comp151440_c0_seq1	LOC_Os07g03160.1	69.72	753	225	2	124	2373	2	754	0	1072
comp151440_c0_seq2	LOC_Os07g03160.1	69.72	753	225	2	124	2373	2	754	0	1072
comp151440_c0_seq3	LOC_Os12g43890.1	52.9	155	70	2	1144	680	140	291	2e-31	123
comp151440_c0_seq4	LOC_Os12g43890.1	52.9	155	70	2	1163	699	140	291	2e-31	123
comp151159_c0_seq1	LOC_Os01g08510.1	43.3	709	353	8	2889	859	65	756	4e-117	383
comp151159_c0_seq2	LOC_Os01g08510.1	45.02	633	320	4	2691	859	130	756	4e-115	379
comp151159_c0_seq3	LOC_Os01g08510.1	43.3	709	353	8	2889	859	65	756	5e-117	383
comp151159_c0_seq4	LOC_Os01g08510.1	43.86	668	349	5	2787	859	90	756	4e-115	379
comp151159_c0_seq5	LOC_Os01g08510.1	45.61	581	295	3	2538	859	176	756	8e-99	333
comp151039_c0_seq1	LOC_Os06g41110.1	69.79	341	90	3	1581	589	286	623	0	490
comp151301_c4_seq5	LOC_Os06g40650.2	71.67	413	86	2	3255	2086	43	447	0	601
comp151301_c4_seq9	LOC_Os06g40650.2	71.67	413	86	2	3255	2086	43	447	0	601
comp151200_c0_seq1	LOC_Os11g41875.2	95.08	61	3	0	514	332	1	61	3e-33	119
comp151016_c1_seq9	LOC_Os03g17600.1	26.25	160	113	4	969	1436	91	249	7e-09	58.5
comp151016_c1_seq12	LOC_Os03g17600.1	26.25	160	113	4	1045	1512	91	249	8e-09	58.5
comp151016_c1_seq19	LOC_Os03g17600.1	26.25	160	113	4	1045	1512	91	249	8e-09	58.5
comp151016_c1_seq21	LOC_Os03g17600.1	26.25	160	113	4	1046	1513	91	249	6e-09	58.9
comp151016_c1_seq26	LOC_Os03g17600.1	26.25	160	113	4	969	1436	91	249	7e-09	58.5
comp151535_c1_seq1	LOC_Os08g42550.2	73.93	303	78	1	1035	1940	143	445	2e-165	476
comp151535_c1_seq6	LOC_Os08g42550.2	75.39	191	46	1	768	1337	208	398	8e-96	300
comp151535_c1_seq7	LOC_Os08g42550.2	72.64	402	107	2	764	1966	46	445	0	622
comp151535_c1_seq8	LOC_Os08g42550.2	74.26	303	77	1	1123	2028	143	445	7e-167	480
comp151535_c1_seq9	LOC_Os08g42550.2	72.39	402	108	2	763	1965	46	445	0	618
comp151535_c1_seq13	LOC_Os08g42550.2	74.23	388	97	2	890	2050	60	445	0	616
comp151535_c1_seq17	LOC_Os08g42550.2	73.93	303	78	1	1258	2163	143	445	4e-160	476
comp151535_c2_seq2	LOC_Os11g04220.1	65.33	972	323	7	4	2901	156	1119	0	1240
comp151535_c2_seq3	LOC_Os11g04220.1	61.43	713	267	4	1730	3847	1101	1812	0	851
comp151535_c3_seq1	LOC_Os11g04220.1	62.33	146	55	0	439	2	17	162	1e-48	174
comp151269_c0_seq2	LOC_Os12g42310.1	90.8	783	68	4	2618	279	228	1009	0	1318
comp151269_c1_seq1	LOC_Os12g42310.1	90.84	939	82	4	14	2821	72	1009	0	1583
comp151269_c2_seq1	LOC_Os08g01600.1	71.06	387	112	0	1176	16	95	481	0	594
comp151269_c3_seq1	LOC_Os12g08770.1	63.64	165	44	2	374	868	1	149	2e-58	194
comp151269_c4_seq1	LOC_Os12g08770.1	63.64	165	44	2	1086	592	1	149	2e-58	194
comp151269_c5_seq1	LOC_Os05g50960.1	60.44	407	159	2	2157	937	44	448	6e-163	485
comp151269_c5_seq2	LOC_Os03g55290.1	71.43	56	16	0	175	342	25	80	2e-20	83.2
comp151269_c5_seq3	LOC_Os02g15690.1	74.46	415	104	2	2187	943	29	441	0	624
comp151269_c5_seq4	LOC_Os03g03350.1	72.31	260	72	0	780	1	86	345	6e-141	409
comp151269_c5_seq5	LOC_Os03g55290.1	73.08	52	14	0	92	247	31	82	4e-19	78.6
comp151269_c5_seq9	LOC_Os02g15690.1	70.7	314	91	1	960	19	29	341	5e-163	473
comp151137_c3_seq1	LOC_Os11g36140.1	45.03	744	404	5	2349	130	100	842	0	577
comp151137_c4_seq1	LOC_Os06g45630.1	54.41	68	27	1	204	1	29	92	2e-17	79.7
comp151137_c5_seq1	LOC_Os11g36140.1	32.63	95	58	2	1	276	971	1062	1e-10	61.2
comp151137_c6_seq1	LOC_Os12g42520.1	64.29	56	20	0	1028	861	879	934	1e-15	79.3
comp151137_c6_seq4	LOC_Os12g42520.1	53.06	49	23	0	148	2	900	948	9e-10	58.9
comp151137_c6_seq11	LOC_Os12g42520.1	62.86	70	26	0	211	2	879	948	6e-24	96.7
comp151123_c0_seq1	LOC_Os02g47580.1	46.83	126	64	2	541	909	277	402	2e-24	105
comp151296_c2_seq2	LOC_Os03g58600.1	89.04	73	8	0	149	367	936	1008	1e-57	152
comp151296_c2_seq4	LOC_Os03g57560.1	88.89	45	4	1	1	132	509	553	1e-18	85.1
comp151296_c2_seq9	LOC_Os03g58600.1	77.88	113	24	1	2	340	773	884	6e-48	167
comp151296_c2_seq12	LOC_Os03g58600.1	75.64	78	18	1	2	235	773	849	3e-27	106
comp151296_c2_seq23	LOC_Os03g58600.1	78.05	82	17	1	2	247	773	853	4e-31	117
comp151296_c3_seq1	LOC_Os07g19190.1	98.67	75	1	0	225	1	1	75	4e-50	160
comp151296_c4_seq1	LOC_Os07g19190.1	44.9	98	50	1	664	371	70	163	2e-15	72.4
comp151296_c4_seq2	LOC_Os07g19190.1	45.92	98	49	1	692	399	70	163	9e-16	73.9
comp151614_c0_seq1	LOC_Os06g37750.1	52.4	416	178	6	1791	2978	384	799	0	414
comp151614_c0_seq3	LOC_Os06g37750.1	52.4	416	178	6	1719	2906	384	799	0	414
comp151614_c0_seq10	LOC_Os06g37750.1	52.4	416	178	6	2091	3278	384	799	0	414
comp151696_c1_seq3	LOC_Os06g02100.1	30.34	356	205	13	308	1306	62	397	7e-26	113
comp151696_c1_seq4	LOC_Os06g02340.1	29.96	277	152	10	22	786	49	305	3e-15	76.3
comp151696_c1_seq5	LOC_Os06g02100.1	30.34	356	205	13	308	1306	62	397	8e-26	113
comp151696_c1_seq7	LOC_Os06g02100.1	29.86	355	205	12	308	1297	62	397	2e-25	110
comp151696_c3_seq1	LOC_Os07g07646.1	51.56	64	29	2	398	207	85	146	2e-10	59.3
comp151696_c3_seq3	LOC_Os10g41300.1	59.32	59	15	2	449	276	194	244	2e-10	60.1
comp151696_c3_seq4	LOC_Os10g41300.1	59.32	59	15	2	929	756	194	244	1e-09	60.1
comp151190_c1_seq1	LOC_Os09g39570.1	78.43	445	96	0	1257	2591	87	531	0	742
comp151190_c1_seq2	LOC_Os09g39570.1	78.43	445	96	0	1573	2907	87	531	0	741
comp151190_c1_seq3	LOC_Os09g39570.1	74.85	167	42	0	1158	1658	87	253	1e-82	272
comp151087_c1_seq4	LOC_Os05g35360.1	51.83	436	206	3	1590	295	339	774	2e-150	460
comp151087_c1_seq18	LOC_Os05g35360.1	54.05	309	137	2	1234	323	466	774	8e-106	338
comp151087_c1_seq23	LOC_Os05g35360.1	48.73	513	213	4	1849	323	308	774	1e-161	488
comp151087_c1_seq26	LOC_Os05g35360.1	48.73	513	213	4	1822	296	308	774	8e-162	488
comp151087_c4_seq1	LOC_Os05g35360.1	73.43	286	65	2	827	3	26	311	5e-149	444
comp151376_c0_seq1	LOC_Os07g08320.1	49.28	418	149	8	1894	644	220	575	5e-117	377
comp150998_c1_seq1	LOC_Os07g17970.2	47.87	399	190	6	314	1480	71	461	1e-96	309
comp150998_c1_seq3	LOC_Os01g67530.1	44.61	343	169	4	164	1141	15	353	2e-49	180
comp150998_c1_seq4	LOC_Os01g67530.1	44.9	343	168	4	164	1141	15	353	9e-51	184
comp150998_c1_seq5	LOC_Os07g17970.1	61.37	453	161	5	314	1645	71	518	3e-166	500
comp150998_c1_seq6	LOC_Os01g67540.1	44.33	564	274	7	74	1675	14	567	1e-128	396
comp150998_c1_seq10	LOC_Os07g17970.2	59.36	406	151	5	314	1504	71	471	7e-138	424
comp150998_c1_seq11	LOC_Os07g17970.1	61.93	486	171	5	314	1744	71	551	0	547
comp151374_c0_seq1	LOC_Os01g44230.1	54.02	622	280	6	155	2011	1	619	0	591
comp151719_c0_seq1	LOC_Os07g38530.1	56.53	750	248	16	2472	286	12	704	0	787
comp151672_c0_seq1	LOC_Os03g27390.1	40.74	135	38	4	1283	996	184	315	3e-14	75.9
comp151672_c0_seq2	LOC_Os03g27390.1	40.74	135	38	4	1283	996	184	315	3e-14	75.9
comp151672_c0_seq3	LOC_Os03g27390.1	40.74	135	38	4	1284	997	184	315	3e-14	75.9
comp151672_c0_seq4	LOC_Os03g27390.1	40.74	135	38	4	1284	997	184	315	3e-14	75.9
comp151477_c0_seq1	LOC_Os10g35550.1	65.04	492	140	6	1415	3	277	757	0	583
comp151477_c2_seq1	LOC_Os10g35550.1	76	75	18	0	2	226	907	981	6e-34	125
comp151477_c2_seq3	LOC_Os01g15860.1	50.55	182	82	3	812	1348	295	471	2e-57	148
comp151477_c2_seq5	LOC_Os11g16390.1	55.29	416	178	4	1543	2781	47	457	5e-146	456
comp151477_c2_seq11	LOC_Os11g16390.1	55.29	416	178	4	1542	2780	47	457	3e-146	456
comp151477_c2_seq12	LOC_Os01g15860.1	50.55	182	82	3	1080	1616	295	471	6e-67	148
comp151477_c2_seq22	LOC_Os01g65480.1	48.7	345	152	7	1385	366	1	325	1e-86	286
comp151477_c2_seq40	LOC_Os01g65480.1	48.7	345	152	7	1385	366	1	325	2e-86	286
comp151477_c2_seq46	LOC_Os10g35550.1	52.2	182	79	3	783	1319	390	566	6e-72	151
comp150922_c1_seq2	LOC_Os03g07800.1	68	125	36	1	1184	810	184	304	2e-46	169
comp150922_c1_seq6	LOC_Os03g07800.1	64.43	149	47	4	1192	752	272	416	1e-36	142
comp150922_c1_seq16	LOC_Os03g07800.1	71.9	420	107	6	2005	752	6	416	0	582
comp150922_c1_seq18	LOC_Os03g07800.1	64.77	88	27	1	869	606	189	272	1e-28	115
comp150922_c1_seq19	LOC_Os01g02100.2	28.31	219	88	6	572	33	33	221	2e-20	93.6
comp150922_c1_seq22	LOC_Os03g07800.1	76.64	304	66	2	1721	810	6	304	2e-170	498
comp150922_c1_seq31	LOC_Os03g07800.1	69.17	120	33	1	748	389	189	304	1e-48	169
comp150922_c1_seq32	LOC_Os03g07800.1	64.41	236	74	5	1453	752	189	416	8e-76	252
comp150922_c1_seq34	LOC_Os03g07800.1	64.77	88	27	1	772	509	189	272	5e-29	115
comp150964_c0_seq1	LOC_Os08g33200.1	56.27	1004	351	19	2618	5506	674	1630	0	1041
comp150964_c0_seq3	LOC_Os08g33200.1	56.09	1002	341	19	2618	5461	674	1630	0	1032
comp150964_c0_seq4	LOC_Os08g33200.1	91.46	82	7	0	1764	2009	1549	1630	7e-41	163
comp150975_c0_seq1	LOC_Os06g31210.1	76.68	789	178	3	412	2766	14	800	0	1262
comp150975_c0_seq2	LOC_Os06g31210.1	80.83	579	111	0	412	2148	14	592	0	1011
comp150975_c0_seq3	LOC_Os06g31210.1	80.83	579	111	0	581	2317	14	592	0	1013
comp150975_c0_seq4	LOC_Os06g31210.1	76.68	789	178	3	582	2936	14	800	0	1263
comp150975_c0_seq5	LOC_Os06g31210.1	76.87	696	156	4	582	2660	14	707	0	1117
comp150975_c0_seq6	LOC_Os06g31210.1	79.46	589	120	1	406	2169	14	602	0	982
comp151058_c0_seq1	LOC_Os07g46620.1	69.67	300	85	1	194	1093	6	299	1e-146	438
comp151058_c0_seq2	LOC_Os07g46620.1	68.15	248	74	1	91	834	1	243	4e-119	351
comp151058_c0_seq3	LOC_Os07g46620.1	65.16	353	115	2	194	1243	6	353	1e-152	453
comp151058_c0_seq4	LOC_Os07g46620.1	64.97	354	115	2	194	1246	6	353	7e-157	453
comp151745_c0_seq1	LOC_Os05g50890.2	74.11	336	87	0	2626	1619	7	342	0	546
comp151745_c0_seq2	LOC_Os05g50890.2	74.11	336	87	0	2627	1620	7	342	0	546
comp151353_c1_seq1	LOC_Os01g09570.1	75.75	400	96	1	1701	502	98	496	0	643
comp151353_c1_seq3	LOC_Os01g09570.1	75.63	238	57	1	1201	488	260	496	0	385
comp151353_c1_seq6	LOC_Os01g09570.1	71.92	463	122	1	1831	467	50	512	0	717
comp151353_c1_seq8	LOC_Os01g09570.1	71.98	464	122	1	1848	481	49	512	0	719
comp151214_c0_seq1	LOC_Os12g09580.1	59.79	383	141	4	1796	681	105	485	4e-132	404
comp151214_c0_seq2	LOC_Os12g09580.1	54.09	538	214	6	2141	561	78	593	2e-155	471
comp151214_c0_seq3	LOC_Os12g09580.1	53.86	479	188	6	2833	1430	78	534	5e-140	438
comp151320_c1_seq11	LOC_Os05g24610.1	35.35	99	58	2	1029	751	1779	1877	6e-12	63.2
comp151458_c0_seq1	LOC_Os08g38990.3	31.09	312	173	10	517	1398	1	288	9e-24	105
comp151458_c1_seq1	LOC_Os08g38990.3	41.83	734	324	28	392	2488	3	668	2e-143	448
comp151458_c1_seq2	LOC_Os08g38990.3	42.68	738	322	29	392	2518	3	668	1e-136	429
comp151458_c1_seq4	LOC_Os08g38990.3	39.26	461	224	19	767	2104	3	422	2e-68	241
comp151458_c1_seq7	LOC_Os08g38990.3	42.68	738	322	29	1099	3225	3	668	3e-135	429
comp151458_c1_seq8	LOC_Os08g38990.3	44.69	414	150	14	2	1087	282	668	2e-89	292
comp151192_c1_seq5	LOC_Os07g02300.1	60.33	1026	335	13	3449	534	4	1011	0	1204
comp151192_c1_seq6	LOC_Os07g02300.2	64.78	582	194	5	2276	534	337	908	0	782
comp151047_c0_seq1	LOC_Os04g42690.1	47.85	489	229	11	1755	325	7	481	3e-147	439
comp151047_c0_seq2	LOC_Os04g42690.1	41.25	80	38	2	331	104	400	474	4e-08	51.6
comp151417_c0_seq1	LOC_Os08g34120.1	42.24	419	172	12	2179	1085	1	403	3e-53	192
comp151417_c2_seq2	LOC_Os12g10650.1	74.73	186	47	0	32	589	1	186	2e-83	255
comp151417_c2_seq3	LOC_Os12g10650.1	74.73	186	47	0	32	589	1	186	2e-83	255
comp151700_c0_seq1	LOC_Os02g04560.1	37.53	445	226	10	2477	1281	17	455	5e-79	270
comp151071_c0_seq1	LOC_Os04g57570.1	39.22	102	62	0	894	589	2087	2188	2e-18	89
comp151071_c2_seq1	LOC_Os12g01790.1	47.89	71	37	0	422	210	1256	1326	1e-16	78.2
comp151071_c2_seq2	LOC_Os05g03600.1	47.22	72	38	0	662	447	1544	1615	2e-15	77.4
comp151071_c3_seq2	LOC_Os02g03960.1	46.75	77	41	0	332	562	33	109	2e-12	66.6
comp150916_c0_seq11	LOC_Os01g16870.3	51.53	163	67	3	954	1409	106	267	6e-44	167
comp150916_c0_seq12	LOC_Os01g16870.3	57.14	84	32	2	3	245	90	172	1e-23	96.3
comp150916_c0_seq13	LOC_Os01g16870.3	51.53	163	67	3	859	1314	106	267	1e-47	167
comp150916_c1_seq1	LOC_Os01g16870.3	31.73	104	36	2	312	1	28	96	9e-09	54.7
comp150916_c1_seq2	LOC_Os01g16870.3	48.39	62	32	0	186	1	35	96	2e-14	70.9
comp150916_c3_seq1	LOC_Os01g16870.3	55.84	308	135	1	922	2	272	579	6e-118	365
comp150916_c3_seq2	LOC_Os01g16870.3	58.28	151	62	1	1226	777	272	422	4e-52	189
comp150916_c5_seq1	LOC_Os07g16224.1	74.62	331	83	1	3	992	33	363	9e-177	508
comp150916_c5_seq2	LOC_Os07g16224.1	74.62	331	83	1	3	992	33	363	4e-177	508
comp151284_c0_seq8	LOC_Os03g51650.1	86.4	125	17	0	1813	1439	77	201	7e-112	200
comp151284_c0_seq13	LOC_Os03g51650.1	69.2	461	130	5	1831	485	15	475	3e-160	475
comp151284_c0_seq31	LOC_Os03g51650.1	68.79	298	86	4	1357	485	178	475	8e-85	273
comp151284_c0_seq32	LOC_Os03g51650.1	70.04	267	76	2	1273	485	209	475	3e-128	243
comp151284_c0_seq34	LOC_Os03g51650.1	62.82	234	75	5	2677	2012	15	248	7e-73	251
comp151284_c0_seq41	LOC_Os03g51650.1	72.44	127	35	0	1412	1032	246	372	3e-22	100
comp151284_c0_seq64	LOC_Os03g51650.1	75.22	230	57	0	1174	485	246	475	7e-68	229
comp151284_c0_seq80	LOC_Os03g51650.1	75	72	18	0	703	488	403	474	7e-27	114
comp151284_c0_seq109	LOC_Os03g51650.1	74.18	244	60	1	1207	485	232	475	4e-69	238
comp151284_c0_seq117	LOC_Os03g51650.1	70.92	141	38	1	1445	1032	232	372	2e-25	109
comp151284_c0_seq121	LOC_Os03g51650.1	62.82	234	75	5	2812	2147	15	248	9e-73	251
comp151284_c0_seq124	LOC_Os03g51650.1	68.75	352	81	4	1826	783	77	403	6e-114	317
comp151284_c0_seq135	LOC_Os03g51650.1	66.48	358	108	5	1908	871	15	372	2e-110	347
comp151284_c0_seq138	LOC_Os03g51650.1	69.78	268	74	3	1421	639	183	450	6e-71	237
comp151284_c0_seq142	LOC_Os03g51650.1	64.63	164	54	2	1432	953	209	372	1e-26	113
comp151284_c0_seq152	LOC_Os03g51650.1	75	72	18	0	703	488	403	474	3e-44	114
comp151284_c0_seq155	LOC_Os03g51650.1	81.25	48	9	0	782	639	403	450	4e-20	76.6
comp151284_c0_seq180	LOC_Os03g51650.1	57.27	344	85	7	1480	485	182	475	5e-76	251
comp151322_c3_seq1	LOC_Os07g09060.1	82.02	495	89	0	163	1647	40	534	0	870
comp151322_c3_seq2	LOC_Os07g09060.1	79.55	401	82	0	163	1365	40	440	0	664
comp151322_c3_seq3	LOC_Os07g09060.1	80.32	498	98	0	151	1644	36	533	0	860
comp151322_c3_seq4	LOC_Os07g09060.3	83.02	212	36	0	1	636	39	250	2e-132	384
comp151322_c5_seq2	LOC_Os05g24610.1	30.55	383	254	5	3100	1970	1239	1615	6e-33	139
comp151322_c5_seq3	LOC_Os05g24610.1	30.55	383	254	5	3100	1970	1239	1615	6e-33	139
comp150973_c0_seq2	LOC_Os03g55080.1	55.17	203	75	3	2270	2836	112	312	9e-51	185
comp150973_c0_seq4	LOC_Os03g55080.1	55.17	203	75	3	2323	2889	112	312	1e-50	185
comp150973_c0_seq6	LOC_Os03g55080.1	55.17	203	75	3	2075	2641	112	312	3e-51	185
comp150973_c0_seq7	LOC_Os03g55080.1	55.17	203	75	3	2311	2877	112	312	9e-51	185
comp150973_c0_seq8	LOC_Os03g55080.1	55.17	203	75	3	2115	2681	112	312	7e-51	185
comp150973_c0_seq9	LOC_Os03g55080.1	67.59	145	37	2	636	1046	112	254	3e-53	182
comp150973_c0_seq10	LOC_Os03g55080.1	55.17	203	75	3	2086	2652	112	312	7e-51	185
comp151079_c0_seq1	LOC_Os12g41800.1	41.76	376	204	5	509	1621	1	366	9e-94	298
comp151079_c0_seq2	LOC_Os12g41800.1	44.19	215	119	1	1071	1715	153	366	2e-74	196
comp151444_c0_seq1	LOC_Os10g23120.1	78.04	460	100	1	560	1939	90	548	0	753
comp151444_c0_seq2	LOC_Os10g23120.1	78.04	460	100	1	560	1939	90	548	0	753
comp151487_c0_seq1	LOC_Os03g57080.1	51.27	316	127	7	1	891	121	428	3e-81	261
comp151487_c0_seq2	LOC_Os03g57080.1	49.47	95	37	2	167	421	324	417	2e-17	83.6
comp151487_c0_seq4	LOC_Os03g57080.1	48.32	327	140	5	1	951	121	428	3e-78	254
comp151487_c0_seq5	LOC_Os03g57080.1	51.59	314	124	8	1	876	121	428	2e-79	258
comp151625_c0_seq1	LOC_Os12g07880.1	64.18	134	39	2	113	487	26	159	7e-43	152
comp151625_c1_seq2	LOC_Os12g07880.1	79.05	401	84	0	2224	1022	152	552	0	616
comp151625_c1_seq3	LOC_Os12g07880.1	78.8	401	85	0	2331	1129	152	552	0	623
comp151625_c1_seq6	LOC_Os12g07880.1	76.08	209	50	0	1651	1025	343	551	1e-96	315
comp151625_c1_seq7	LOC_Os12g07880.1	80.58	242	47	0	2170	1445	152	393	5e-168	375
comp151631_c3_seq1	LOC_Os12g17460.1	41.89	339	187	4	1207	194	17	346	7e-86	269
comp151631_c3_seq2	LOC_Os02g51250.1	41.26	206	116	3	662	48	98	299	2e-52	176
comp151603_c0_seq1	LOC_Os01g40990.3	48.48	99	51	0	1	297	177	275	1e-21	93.2
comp151603_c0_seq2	LOC_Os01g40990.2	54.59	207	88	4	160	780	229	429	3e-66	212
comp151603_c0_seq3	LOC_Os01g40990.3	48.48	99	51	0	1	297	177	275	1e-21	93.2
comp151603_c2_seq2	LOC_Os01g40990.3	38.05	113	70	0	402	64	19	131	2e-18	87.4
comp151603_c2_seq3	LOC_Os01g40990.3	38.93	131	80	0	456	64	1	131	6e-22	101
comp151603_c2_seq4	LOC_Os01g40990.2	37.96	108	67	0	387	64	24	131	1e-16	84.7
comp151603_c2_seq5	LOC_Os01g40990.3	38.93	131	80	0	456	64	1	131	3e-22	102
comp151317_c0_seq1	LOC_Os09g24290.1	36.72	512	247	13	631	2148	231	671	2e-85	293
comp151317_c0_seq2	LOC_Os09g24290.1	34.96	678	331	20	221	2200	86	671	3e-97	326
comp151201_c1_seq2	LOC_Os02g17700.1	70	410	117	4	393	1607	91	499	0	588
comp151201_c1_seq3	LOC_Os02g17700.1	73.85	65	17	0	203	397	34	98	1e-25	102
comp150866_c3_seq1	LOC_Os03g17920.2	60.61	231	86	2	99	785	18	245	3e-90	283
comp150866_c3_seq5	LOC_Os03g17920.2	59.32	177	70	1	99	623	18	194	1e-65	218
comp150866_c3_seq7	LOC_Os03g17920.2	61.14	229	86	2	99	779	18	245	3e-92	286
comp151495_c0_seq1	LOC_Os02g44990.1	24.86	362	192	16	1470	511	5	328	7e-10	62
comp151495_c0_seq2	LOC_Os09g21670.1	32.77	119	66	5	714	388	337	451	2e-08	58.2
comp151495_c0_seq5	LOC_Os09g21670.1	33.01	103	58	3	783	502	329	429	2e-07	54.7
comp150952_c0_seq1	LOC_Os08g43060.1	45.99	861	412	19	3309	796	7	837	0	605
comp150952_c0_seq2	LOC_Os08g43060.1	45.99	861	412	19	3393	880	7	837	0	605
comp151553_c0_seq7	LOC_Os12g35120.1	39.57	374	224	2	44	1165	173	544	7e-88	286
comp151001_c0_seq1	LOC_Os01g64850.1	56.87	728	301	7	361	2508	30	756	0	786
comp151001_c0_seq2	LOC_Os01g64850.1	56.87	728	301	7	361	2508	30	756	0	785
comp151107_c2_seq1	LOC_Os08g40150.2	69.64	224	64	2	275	946	135	354	1e-69	229
comp151107_c3_seq8	LOC_Os03g63700.1	55.26	190	57	1	1219	650	26	187	6e-59	196
comp150872_c0_seq1	LOC_Os02g03820.1	41.01	612	313	12	2702	897	19	592	1e-119	381
comp150872_c0_seq2	LOC_Os02g03820.1	40.16	488	249	10	2230	797	138	592	1e-94	317
comp150872_c0_seq4	LOC_Os02g03820.1	41.01	612	313	12	2617	812	19	592	8e-120	381
comp150855_c0_seq1	LOC_Os08g15420.1	55.71	368	123	7	999	1	2	364	2e-97	313
comp150855_c0_seq2	LOC_Os08g15420.1	55.71	368	123	7	999	1	2	364	1e-95	313
comp150855_c1_seq1	LOC_Os09g25900.1	84.01	369	56	2	3	1103	330	697	0	546
comp151042_c0_seq1	LOC_Os05g34820.1	84.32	606	88	1	2654	837	1	599	0	1065
comp151691_c1_seq1	LOC_Os03g20949.2	63	100	36	1	302	3	2	100	3e-33	127
comp151367_c0_seq2	LOC_Os02g39200.1	80.74	405	78	0	305	1519	1	405	0	662
comp151367_c0_seq3	LOC_Os02g39200.1	80.74	405	78	0	305	1519	1	405	0	662
comp151367_c0_seq5	LOC_Os02g39200.1	72.73	33	9	0	495	593	373	405	2e-08	56.2
comp151367_c2_seq1	LOC_Os11g42420.1	68.7	1035	309	6	3727	629	53	1074	0	1268
comp151029_c1_seq1	LOC_Os06g03990.1	61.34	476	161	5	2859	1492	62	534	0	582
comp151029_c1_seq2	LOC_Os06g03990.1	67.72	381	117	3	2616	1492	154	534	0	545
comp151233_c0_seq1	LOC_Os06g28740.1	77.12	153	35	0	315	773	1	153	1e-85	265
comp151233_c0_seq2	LOC_Os06g28740.1	77.78	153	34	0	315	773	1	153	7e-88	266
comp151233_c0_seq3	LOC_Os06g28740.1	77.78	153	34	0	88	546	1	153	3e-89	266
comp151279_c0_seq1	LOC_Os01g55950.1	83.25	412	69	0	1876	641	1	412	0	703
comp151279_c1_seq1	LOC_Os02g20490.1	59.56	225	74	4	1953	1297	35	248	4e-46	167
comp151279_c1_seq2	LOC_Os02g20490.1	59.56	225	74	4	1937	1281	35	248	4e-46	167
comp151279_c2_seq1	LOC_Os06g37610.1	75.52	339	79	1	182	1186	21	359	3e-176	504
comp151279_c2_seq2	LOC_Os06g37610.1	75.81	339	78	1	182	1186	21	359	5e-175	506
comp151279_c2_seq4	LOC_Os06g37610.1	80.77	182	35	0	416	961	178	359	2e-106	323
comp151279_c2_seq7	LOC_Os06g37610.1	76.77	310	68	1	109	1026	21	330	1e-161	461
comp151216_c1_seq1	LOC_Os06g48900.1	34.78	138	84	3	4448	4053	1480	1617	1e-24	62.8
comp151337_c6_seq2	LOC_Os11g05030.1	36.44	815	507	8	2345	4768	5	815	1e-170	545
comp151337_c6_seq6	LOC_Os10g07310.1	40.37	374	215	4	130	1251	45	410	2e-89	292
comp151253_c1_seq1	LOC_Os03g01590.2	31.59	478	207	17	1631	543	1	473	2e-41	158
comp151253_c1_seq4	LOC_Os03g01590.2	31.8	478	217	17	1664	543	1	473	1e-42	162
comp151606_c3_seq1	LOC_Os04g59460.1	60.98	733	262	13	3602	5791	1096	1807	0	733
comp151606_c4_seq2	LOC_Os01g03130.1	37.4	123	68	4	159	518	36	152	5e-14	68.9
comp151606_c5_seq1	LOC_Os02g41860.2	85.07	288	41	2	50	910	1	287	3e-175	500
comp151606_c5_seq2	LOC_Os04g44060.1	85.71	273	38	1	316	1134	16	287	9e-166	479
comp151606_c5_seq3	LOC_Os02g41860.3	88.79	107	12	0	2	322	114	220	2e-64	200
comp151606_c5_seq4	LOC_Os02g41860.3	85.5	131	19	0	2	394	100	230	7e-76	230
comp151606_c5_seq5	LOC_Os07g26690.1	79.58	289	52	2	91	936	1	289	8e-160	461
comp151606_c5_seq6	LOC_Os02g41860.3	89.74	117	12	0	2	352	114	230	7e-71	217
comp151606_c7_seq1	LOC_Os07g26690.1	79.63	54	11	0	947	786	236	289	2e-21	93.6
comp151606_c7_seq2	LOC_Os07g26690.1	83.64	55	9	0	512	348	236	290	3e-25	100
comp151756_c0_seq1	LOC_Os07g37830.1	86	50	7	0	469	618	115	164	1e-27	92
comp151756_c1_seq1	LOC_Os07g37840.1	60.99	323	107	4	225	1178	14	322	5e-124	380
comp151648_c0_seq1	LOC_Os05g09630.2	52.11	284	126	5	2140	2988	309	583	3e-72	254
comp151648_c0_seq3	LOC_Os05g09630.1	51.59	283	112	5	933	1754	1	267	5e-72	255
comp151648_c0_seq5	LOC_Os05g09630.2	52.11	284	126	5	2169	3017	309	583	1e-72	255
comp151648_c0_seq12	LOC_Os05g09630.2	53.79	264	113	4	2157	2945	328	583	2e-72	255
comp151499_c0_seq1	LOC_Os06g51450.1	55.98	711	225	10	1548	3587	142	795	0	724
comp151499_c0_seq2	LOC_Os06g51450.1	55.98	711	225	10	1561	3600	142	795	0	724
comp151385_c0_seq1	LOC_Os04g31070.1	67.58	256	81	1	249	1016	59	312	1e-128	378
comp151385_c0_seq2	LOC_Os04g31070.1	67.58	256	81	1	249	1016	59	312	1e-128	378
comp151385_c0_seq3	LOC_Os04g31070.1	56.93	397	144	4	192	1382	21	390	4e-147	435
comp151385_c0_seq4	LOC_Os04g31070.1	56.42	397	146	4	184	1374	21	390	1e-146	431
comp151166_c0_seq3	LOC_Os07g38100.1	50.56	180	87	1	143	682	11	188	1e-64	210
comp151166_c0_seq4	LOC_Os07g38100.1	51.11	180	86	1	325	864	11	188	3e-63	209
comp151166_c0_seq7	LOC_Os07g38100.1	51.11	180	86	1	364	903	11	188	4e-62	208
comp151166_c0_seq8	LOC_Os07g38100.1	51.11	180	86	1	364	903	11	188	4e-62	208
comp151331_c0_seq1	LOC_Os06g30380.1	58.72	608	234	6	2185	386	72	670	0	650
comp151399_c0_seq1	LOC_Os01g53150.1	72.43	272	70	2	279	1079	45	316	1e-131	389
comp151399_c0_seq2	LOC_Os01g53150.1	72.43	272	70	2	266	1066	45	316	5e-132	390
comp151399_c0_seq3	LOC_Os01g53150.1	63.95	147	48	2	265	690	45	191	6e-57	194
comp151399_c0_seq4	LOC_Os01g53150.1	82.54	126	22	0	1015	1392	191	316	8e-57	197
comp151399_c0_seq9	LOC_Os01g53150.1	82.54	126	22	0	708	1085	191	316	5e-102	197
comp151399_c2_seq1	LOC_Os07g48500.1	60.77	181	66	1	506	1033	23	203	3e-62	206
comp151399_c2_seq2	LOC_Os07g48500.1	68.42	152	48	0	590	1045	52	203	6e-62	205
comp151399_c2_seq3	LOC_Os07g48500.1	70.71	140	41	0	608	1027	64	203	2e-57	193
comp151399_c2_seq4	LOC_Os07g48500.1	70.71	140	41	0	596	1015	64	203	1e-57	193
comp150920_c2_seq20	LOC_Os06g49550.1	33.85	322	204	5	2651	1707	88	407	9e-83	193
comp150920_c2_seq35	LOC_Os06g49550.1	33.85	322	204	5	2489	1545	88	407	7e-83	193
comp150920_c2_seq43	LOC_Os03g02800.1	44.23	52	29	0	287	132	9	60	5e-06	49.3
comp151723_c0_seq1	LOC_Os04g44620.2	71.43	308	78	2	1161	268	19	326	3e-147	426
comp151723_c0_seq8	LOC_Os04g44620.2	74.85	171	38	1	765	268	156	326	2e-83	264
comp151598_c0_seq6	LOC_Os01g45290.1	30.89	246	149	5	410	1093	221	463	1e-24	108
comp151127_c6_seq4	LOC_Os07g40730.1	50.18	823	311	15	2669	276	418	1166	0	670
comp151127_c6_seq13	LOC_Os07g40730.1	50.4	865	333	14	2798	276	374	1166	0	727
comp151443_c7_seq12	LOC_Os03g59540.1	28.22	163	102	3	95	550	91	249	2e-11	66.2
comp151443_c7_seq19	LOC_Os03g59540.1	48.37	215	106	3	248	880	36	249	3e-53	188
comp151443_c7_seq26	LOC_Os03g59540.1	55.35	215	91	3	385	1017	36	249	7e-71	238
comp151443_c7_seq106	LOC_Os03g59540.1	55.35	215	91	3	385	1017	36	249	5e-71	238
comp151443_c7_seq125	LOC_Os07g48640.2	58.25	309	122	2	1348	2274	16	317	1e-116	362
comp151557_c0_seq1	LOC_Os01g53470.1	51.82	247	99	4	1123	422	11	250	1e-55	189
comp151557_c0_seq3	LOC_Os01g53470.1	59.26	135	53	2	821	420	117	250	2e-43	158
comp151620_c0_seq6	LOC_Os02g37580.1	38.66	119	48	4	253	567	113	220	2e-14	62.4
comp151620_c0_seq29	LOC_Os02g37580.1	38.66	119	48	4	1015	1329	113	220	2e-14	62.4
comp151772_c1_seq2	LOC_Os07g12160.1	68.12	207	66	0	222	842	31	237	5e-91	280
comp151114_c1_seq1	LOC_Os03g26090.1	57.2	243	96	2	201	929	6	240	5e-130	259
comp151114_c1_seq2	LOC_Os03g26090.1	65.28	265	89	1	1218	2012	199	460	6e-90	294
comp151114_c1_seq6	LOC_Os03g26090.1	49.71	175	80	2	201	725	6	172	6e-38	145
comp151114_c1_seq10	LOC_Os03g26090.1	62.4	250	91	1	761	1510	214	460	9e-77	254
comp151114_c1_seq13	LOC_Os03g26090.1	65.98	291	96	1	605	1477	173	460	5e-106	331
comp151114_c4_seq3	LOC_Os11g44750.1	30.54	239	148	10	241	936	2361	2588	6e-25	73.9
comp151720_c0_seq1	LOC_Os12g02540.1	49.4	581	258	11	2047	368	32	597	1e-166	506
comp151720_c0_seq2	LOC_Os12g02540.1	49.1	558	248	11	1978	368	55	597	1e-159	480
comp150913_c3_seq5	LOC_Os08g34300.1	58.33	96	39	1	515	228	638	732	3e-34	131
comp150913_c3_seq10	LOC_Os07g36710.1	30.66	137	91	1	482	84	281	417	8e-13	69.7
comp150913_c3_seq12	LOC_Os04g48150.1	50.68	73	35	1	221	3	184	255	1e-19	84
comp150913_c5_seq1	LOC_Os11g35630.1	30.4	125	76	4	428	784	688	807	1e-10	57.8
comp151533_c0_seq1	LOC_Os05g51150.3	52.94	119	56	0	1880	1524	229	347	5e-44	124
comp151533_c0_seq2	LOC_Os05g51150.3	52.04	294	140	1	1232	351	145	437	2e-84	277
comp151533_c0_seq3	LOC_Os05g51150.3	48.59	426	205	6	1601	351	17	437	4e-95	306
comp151533_c0_seq4	LOC_Os05g51150.3	52.15	209	100	0	977	351	229	437	3e-70	199
comp151533_c0_seq6	LOC_Os05g51150.3	52.15	209	100	0	977	351	229	437	7e-79	199
comp150934_c9_seq5	LOC_Os11g04040.1	34.27	143	85	2	2429	2007	103	238	9e-25	81.6
comp150934_c9_seq6	LOC_Os05g21120.1	37.5	152	93	2	2475	2020	1712	1861	1e-21	94.7
comp150934_c9_seq9	LOC_Os11g44750.1	28.94	235	130	8	2478	1819	2079	2291	6e-13	75.1
comp150934_c9_seq12	LOC_Os04g08400.1	39.71	68	41	0	1164	961	971	1038	2e-14	60.5
comp151032_c1_seq1	LOC_Os08g08840.2	80	350	65	2	389	1438	43	387	0	552
comp151032_c1_seq2	LOC_Os08g08840.2	79.08	349	68	2	389	1435	43	386	0	546
comp151291_c4_seq2	LOC_Os06g43280.1	53.48	230	90	4	240	893	31	255	7e-71	232
comp151291_c4_seq6	LOC_Os06g43280.1	59.71	139	49	1	240	635	31	169	8e-56	168
comp151380_c1_seq1	LOC_Os01g57854.1	51.91	524	224	11	115	1656	1	506	3e-174	509
comp151380_c2_seq1	LOC_Os01g57854.1	61.54	39	15	0	522	406	508	546	1e-09	57.4
comp151687_c0_seq1	LOC_Os02g01350.1	55.69	404	165	3	821	1990	278	681	0	428
comp151687_c0_seq10	LOC_Os02g01350.1	63.06	111	41	0	175	507	539	649	1e-31	122
comp151687_c1_seq1	LOC_Os06g09840.1	54.6	163	74	0	301	789	2	164	5e-33	125
comp150869_c0_seq1	LOC_Os05g32960.1	64.11	496	168	5	458	1924	108	600	0	682
comp150908_c0_seq1	LOC_Os06g40460.1	34.01	197	112	6	392	946	121	311	4e-18	90.1
comp151038_c0_seq5	LOC_Os10g41790.2	55.83	557	229	6	5109	3460	170	716	0	593
comp151038_c0_seq9	LOC_Os10g41790.2	55.86	555	228	6	4963	3320	172	716	0	592
comp151405_c0_seq1	LOC_Os03g12460.1	83.73	252	40	1	687	1442	152	402	0	429
comp151069_c1_seq1	LOC_Os02g57810.1	62.01	458	161	6	1609	275	73	530	0	572
comp151069_c1_seq3	LOC_Os02g57810.1	58.68	363	137	6	1324	275	168	530	4e-157	405
comp151069_c1_seq4	LOC_Os02g57810.1	57.64	203	80	3	740	150	194	396	1e-55	190
comp151547_c0_seq1	LOC_Os01g08700.8	81.94	692	108	5	3900	1840	1	680	0	1041
comp151436_c0_seq2	LOC_Os06g49350.1	44.19	86	46	2	507	253	1309	1393	8e-17	67.8
comp151582_c0_seq1	LOC_Os07g11010.2	61.92	407	150	4	1576	356	138	539	6e-177	526
comp151582_c0_seq3	LOC_Os07g11010.2	61.71	410	152	4	1585	356	135	539	1e-177	526
comp151582_c0_seq4	LOC_Os07g11010.2	61.71	410	152	4	1585	356	135	539	2e-177	526
comp151182_c0_seq1	LOC_Os04g58620.1	71.5	1151	287	13	3953	570	22	1154	0	1305
comp151811_c0_seq1	LOC_Os01g41190.2	47.19	303	131	8	658	1557	165	441	9e-47	176
comp151811_c1_seq1	LOC_Os05g45830.1	58.73	189	71	3	1468	908	526	709	3e-50	184
comp151726_c1_seq1	LOC_Os01g51650.1	28.87	142	74	5	1051	668	831	959	5e-08	44.7
comp151604_c0_seq3	LOC_Os07g37680.1	46.43	168	78	6	425	919	91	249	1e-36	121
comp151604_c0_seq20	LOC_Os07g37680.1	34.11	258	140	9	2220	2966	152	388	2e-20	96.7
comp151604_c0_seq21	LOC_Os07g37680.1	47.64	233	110	6	229	918	26	249	2e-55	188
comp151604_c0_seq25	LOC_Os07g37680.1	49.5	101	50	1	258	557	42	142	2e-21	99.4
comp151049_c0_seq1	LOC_Os06g34020.1	66.17	334	110	3	1080	88	15	348	2e-147	432
comp151049_c0_seq2	LOC_Os06g34020.1	64.83	344	118	3	1858	836	5	348	6e-146	438
comp151830_c0_seq2	LOC_Os09g31090.2	35.98	667	337	15	371	2170	119	762	1e-106	353
comp151830_c0_seq3	LOC_Os09g31090.2	29.25	523	301	14	275	1654	90	606	1e-49	185
comp151062_c0_seq1	LOC_Os07g44299.1	42.14	560	318	6	1912	239	52	607	4e-142	435
comp151313_c0_seq10	LOC_Os11g03330.1	35.03	197	122	5	301	885	623	815	2e-26	116
comp151760_c0_seq1	LOC_Os07g32420.3	52.14	140	64	1	691	1101	57	196	9e-41	155
comp151760_c0_seq2	LOC_Os07g32420.3	52.14	140	64	1	691	1101	57	196	1e-40	154
comp151260_c0_seq1	LOC_Os03g11440.1	96.55	319	11	0	1897	941	1	319	0	623
comp151260_c2_seq1	LOC_Os04g55940.2	75	424	98	3	1948	3219	2	417	0	596
comp151260_c2_seq2	LOC_Os04g55940.2	74.18	426	98	3	1948	3219	2	417	0	592
comp151260_c2_seq3	LOC_Os08g06240.1	51.95	154	65	2	575	1012	168	320	1e-38	146
comp151260_c2_seq4	LOC_Os08g06240.1	51.95	154	65	2	575	1012	168	320	4e-39	146
comp151260_c2_seq5	LOC_Os04g55940.2	75	424	98	3	453	1724	2	417	0	596
comp151260_c2_seq7	LOC_Os03g61290.1	46.67	105	52	1	1562	1260	271	375	2e-22	84.3
comp151711_c0_seq1	LOC_Os03g51160.2	67.65	204	63	2	34	636	6	209	3e-65	211
comp151711_c0_seq2	LOC_Os06g49030.1	64.18	134	47	1	1516	1115	14	146	3e-50	179
comp151471_c0_seq1	LOC_Os07g40270.1	50.2	488	235	5	196	1653	1	482	1e-133	416
comp151471_c0_seq2	LOC_Os07g40270.1	50.7	359	172	3	196	1266	1	356	2e-89	301
comp151308_c0_seq1	LOC_Os05g22260.1	78.26	46	10	0	1087	950	677	722	1e-15	79.3
comp151308_c1_seq1	LOC_Os05g22260.1	76.85	661	146	1	231	2192	24	684	0	1021
comp151679_c0_seq1	LOC_Os01g42080.1	41.72	688	311	16	341	2362	214	825	5e-144	456
comp151679_c0_seq2	LOC_Os01g42080.1	40.22	731	306	16	341	2497	214	825	2e-140	448
comp151416_c0_seq1	LOC_Os01g59910.1	55	220	85	2	155	772	6	225	2e-64	216
comp151416_c0_seq2	LOC_Os01g59910.1	55	220	85	2	155	772	6	225	6e-65	216
comp151124_c0_seq3	LOC_Os06g05520.1	72.54	346	90	2	240	1274	2	343	0	521
comp150957_c0_seq1	LOC_Os05g44970.1	46.22	662	338	6	88	2034	224	880	0	576
comp150957_c0_seq2	LOC_Os05g44970.1	45.88	885	451	11	216	2822	8	880	0	763
comp150957_c0_seq3	LOC_Os05g44970.1	44.28	953	467	14	216	2936	8	942	0	769
comp150957_c0_seq5	LOC_Os05g44930.1	47.66	663	327	6	88	2034	232	888	0	560
comp150957_c0_seq6	LOC_Os05g44970.1	43.95	521	272	7	110	1627	215	730	3e-129	404
comp151815_c1_seq1	LOC_Os03g48850.2	39.92	962	469	21	337	2973	87	1022	0	655
comp151815_c1_seq2	LOC_Os03g48850.2	39.92	962	469	21	352	2988	87	1022	0	655
comp151795_c0_seq1	LOC_Os07g36570.1	50.81	860	391	17	74	2590	12	860	0	808
comp151654_c0_seq1	LOC_Os03g23160.1	43.98	191	100	3	1	561	117	304	5e-42	147
comp151654_c0_seq2	LOC_Os04g07380.1	52.53	297	134	3	5	883	74	367	1e-98	306
comp151654_c0_seq4	LOC_Os11g44710.1	48.1	289	143	3	4	858	1213	1498	1e-98	273
comp151654_c0_seq5	LOC_Os06g31589.1	45.14	144	74	2	3	428	172	312	6e-36	132
comp151654_c0_seq8	LOC_Os03g23160.1	39.41	170	96	3	1	498	117	283	7e-31	117
comp151654_c0_seq9	LOC_Os08g11430.1	37.86	103	59	2	1	303	926	1025	4e-16	75.5
comp151539_c0_seq1	LOC_Os07g10840.1	55.28	123	44	2	562	209	647	763	4e-33	127
comp151539_c1_seq1	LOC_Os07g10840.1	72.22	648	172	4	1924	2	1	647	0	964
comp151539_c1_seq2	LOC_Os07g10840.1	71.91	648	174	4	1924	2	1	647	0	961
comp151588_c0_seq1	LOC_Os03g19590.1	80.03	631	123	2	2426	540	541	1170	0	1064
comp151160_c0_seq1	LOC_Os03g06520.1	84.37	371	58	0	3	1115	62	432	0	620
comp151160_c1_seq1	LOC_Os03g06520.2	73.21	224	59	1	1017	346	307	529	2e-116	352
comp151160_c2_seq1	LOC_Os06g05160.1	47.06	51	27	0	155	3	50	100	1e-10	60.5
comp151277_c2_seq1	LOC_Os02g22100.7	77.33	75	17	0	1	225	247	321	2e-35	134
comp151277_c2_seq5	LOC_Os02g22100.7	77.33	75	17	0	1	225	247	321	2e-34	132
comp151277_c3_seq1	LOC_Os02g22100.2	75	32	8	0	97	2	244	275	1e-07	54.3
comp151277_c3_seq2	LOC_Os02g22100.2	75	32	8	0	97	2	244	275	1e-07	54.3
comp151277_c3_seq3	LOC_Os02g22100.3	35.9	156	85	3	424	2	99	254	3e-18	85.9
comp151003_c0_seq1	LOC_Os03g11560.1	70.19	463	137	1	1819	434	1	463	0	703
comp151003_c0_seq2	LOC_Os03g11560.1	70.19	463	137	1	1819	434	1	463	0	703
comp151714_c0_seq1	LOC_Os07g12710.1	77.92	154	34	0	1642	1181	63	216	3e-80	270
comp151714_c0_seq2	LOC_Os07g12710.1	77.92	154	34	0	1626	1165	63	216	2e-80	270
comp151334_c4_seq1	LOC_Os01g53420.1	63.46	104	37	1	621	313	401	504	2e-35	132
comp151334_c4_seq2	LOC_Os01g53420.1	62.26	106	39	1	730	416	401	506	1e-35	134
comp151334_c4_seq3	LOC_Os01g53420.1	63.46	104	37	1	899	591	401	504	2e-34	132
comp151334_c4_seq4	LOC_Os01g53390.1	61.39	101	39	0	577	275	282	382	6e-32	121
comp151188_c0_seq1	LOC_Os12g18210.1	32.99	97	54	2	743	1009	56	149	6e-08	54.3
comp151188_c0_seq6	LOC_Os01g67980.1	48.08	52	27	0	806	961	31	82	2e-07	54.3
comp151188_c0_seq7	LOC_Os01g67980.1	49.02	51	26	0	432	584	32	82	1e-07	53.9
comp151188_c0_seq8	LOC_Os12g18210.1	33	100	56	2	743	1018	56	152	7e-09	56.6
comp151188_c0_seq9	LOC_Os12g18210.1	30.36	112	67	2	321	632	41	149	2e-08	55.1
comp151188_c0_seq10	LOC_Os12g18210.1	31.3	115	68	2	321	641	41	152	9e-10	58.2
comp151188_c0_seq11	LOC_Os12g18210.1	32.14	112	65	2	321	632	41	149	4e-10	58.9
comp151188_c0_seq14	LOC_Os03g48930.1	75	212	50	1	1041	415	1	212	4e-103	326
comp151188_c0_seq18	LOC_Os03g57400.1	38.98	59	36	0	438	614	121	179	1e-08	55.8
comp151188_c0_seq23	LOC_Os12g18210.1	33	100	56	2	743	1018	56	152	7e-09	56.6
comp151276_c8_seq2	LOC_Os10g04640.1	46.32	95	51	0	496	212	940	1034	3e-23	99
comp151476_c0_seq1	LOC_Os02g51540.1	60.11	351	137	1	2711	3763	146	493	4e-135	429
comp151476_c0_seq3	LOC_Os02g51540.1	62.43	354	130	2	311	1372	29	379	2e-150	443
comp151053_c0_seq2	LOC_Os06g01460.1	61.64	391	150	0	1266	2438	321	711	0	479
comp151053_c0_seq4	LOC_Os06g01460.1	57.66	659	238	5	409	2340	79	711	0	725
comp151204_c1_seq1	LOC_Os02g42520.2	79.78	371	75	0	1267	2379	11	381	0	613
comp151204_c1_seq2	LOC_Os02g42520.2	79.51	371	76	0	1624	2736	11	381	0	613
comp151204_c1_seq3	LOC_Os02g42520.2	79.78	371	75	0	1216	2328	11	381	0	613
comp151204_c1_seq4	LOC_Os02g42520.2	79.78	371	75	0	1911	3023	11	381	0	613
comp151204_c1_seq5	LOC_Os02g42520.2	79.78	371	75	0	980	2092	11	381	0	613
comp151153_c0_seq2	LOC_Os05g07820.1	59.38	389	149	4	1	1155	658	1041	2e-112	360
comp151153_c1_seq4	LOC_Os05g07820.1	61.24	547	202	4	1615	2	120	665	3e-167	511
comp151231_c1_seq1	LOC_Os05g25140.1	35.48	155	97	2	539	84	512	666	1e-26	95.9
comp151231_c2_seq5	LOC_Os02g19270.1	53.42	73	30	2	2071	2283	1107	1177	4e-15	71.2
comp151231_c2_seq6	LOC_Os08g02240.1	39.24	288	172	2	2679	3536	973	1259	3e-81	208
comp151231_c2_seq7	LOC_Os06g37400.1	32.52	163	109	1	192	677	448	610	1e-23	102
comp151231_c2_seq13	LOC_Os08g02240.1	39.24	288	172	2	2506	3363	973	1259	2e-80	208
comp151231_c2_seq19	LOC_Os06g37400.1	32.52	163	109	1	230	715	448	610	2e-23	102
comp150891_c0_seq1	LOC_Os01g31110.1	52.85	649	264	13	2666	825	60	701	7e-174	526
comp150891_c0_seq2	LOC_Os01g31110.1	52.19	661	246	14	2654	825	60	701	3e-174	526
comp151043_c0_seq2	LOC_Os02g09200.1	52.33	493	224	7	241	1701	29	516	2e-146	438
comp151043_c0_seq5	LOC_Os02g09200.1	65.28	193	65	1	1	579	324	514	2e-71	230
comp151043_c0_seq6	LOC_Os03g39690.1	45.96	433	206	5	271	1548	37	448	4e-124	377
comp151043_c0_seq10	LOC_Os02g09200.1	52.71	480	217	6	272	1696	38	512	5e-142	427
comp151043_c0_seq15	LOC_Os02g09260.2	43.21	287	155	4	134	988	30	310	1e-68	222
comp151043_c0_seq16	LOC_Os02g09260.2	42.77	311	159	6	244	1158	26	323	1e-71	231
comp151043_c0_seq17	LOC_Os02g09220.1	52.57	369	160	5	2	1102	157	512	3e-95	299
comp151043_c0_seq22	LOC_Os02g09200.1	52.5	480	218	6	272	1696	38	512	2e-140	424
comp151043_c0_seq28	LOC_Os02g09200.1	45.89	231	118	4	122	799	38	266	9e-60	202
comp151043_c0_seq29	LOC_Os02g09250.1	61.54	117	45	0	1	351	340	456	6e-51	172
comp151043_c0_seq37	LOC_Os02g09200.1	49.41	425	200	6	268	1527	38	452	1e-123	376
comp151043_c0_seq38	LOC_Os02g09200.1	44.59	231	121	4	158	835	38	266	3e-57	196
comp151043_c0_seq45	LOC_Os02g09200.1	53.22	419	188	4	449	1693	95	509	5e-118	366
comp151739_c0_seq1	ChrSy.fgenesh.mRNA.28	54.31	383	121	3	304	1290	164	546	6e-127	388
comp151739_c0_seq2	LOC_Os03g02560.1	53.26	368	159	6	3441	2353	15	374	2e-116	372
comp151739_c0_seq3	LOC_Os03g02560.1	53.26	368	159	6	3452	2364	15	374	2e-116	372
comp151739_c0_seq4	LOC_Os06g02380.2	61.96	326	124	0	882	1859	274	599	0	409
comp151739_c0_seq7	ChrSy.fgenesh.mRNA.28	63.42	596	159	3	152	1939	10	546	0	719
comp151739_c0_seq8	LOC_Os06g02380.2	62.27	326	123	0	635	1612	274	599	2e-144	412
comp151275_c2_seq4	LOC_Os02g20310.1	60.18	329	111	4	2217	1264	13	332	2e-108	339
comp151742_c0_seq2	LOC_Os03g21210.1	82.3	486	84	2	1480	26	119	603	0	770
comp151742_c0_seq4	LOC_Os03g21210.1	82.32	311	54	1	1466	537	119	429	0	501
comp151742_c0_seq7	LOC_Os03g21210.1	83.33	36	6	0	497	390	434	469	7e-26	69.3
comp151742_c0_seq8	LOC_Os03g21210.1	85.37	41	6	0	512	390	429	469	3e-29	79
comp151742_c0_seq10	LOC_Os03g21210.1	80.12	171	33	1	538	26	434	603	2e-82	259
comp151742_c0_seq11	LOC_Os03g21210.1	85.14	74	11	0	611	390	396	469	9e-38	140
comp151021_c0_seq1	LOC_Os02g24730.1	29.59	98	68	1	776	1066	1268	1365	4e-21	55.5
comp151021_c1_seq2	LOC_Os09g14150.1	30.3	198	130	4	628	44	68	260	3e-18	88.6
comp151235_c0_seq1	LOC_Os01g07400.1	63.48	408	147	2	1554	337	1	408	0	552
comp151235_c0_seq2	LOC_Os01g07400.1	63.48	408	147	2	1442	225	1	408	0	552
comp151235_c0_seq3	LOC_Os01g07400.1	63.48	408	147	2	1442	225	1	408	0	552
comp151235_c0_seq6	LOC_Os01g07400.1	63.48	408	147	2	1554	337	1	408	0	551
comp151235_c0_seq8	LOC_Os01g07400.1	62.92	383	140	2	1943	801	1	383	1e-174	511
comp151235_c0_seq9	LOC_Os01g07400.1	62.92	383	140	2	1982	840	1	383	2e-174	511
comp150945_c3_seq13	LOC_Os07g42900.1	70.37	27	8	0	592	512	1116	1142	3e-11	44.7
comp150945_c3_seq29	LOC_Os07g42900.1	70.27	37	11	0	1209	1099	1109	1145	5e-13	52.8
comp150945_c3_seq31	LOC_Os07g42900.1	52.7	74	27	2	1267	1055	1109	1177	2e-10	66.6
comp150945_c3_seq34	LOC_Os07g42900.1	52.7	74	27	2	819	607	1109	1177	5e-11	66.6
comp151710_c0_seq2	LOC_Os01g59920.1	79.58	191	39	0	557	1129	92	282	4e-122	298
comp151710_c0_seq5	LOC_Os01g59920.1	80.1	191	38	0	95	667	92	282	2e-127	300
comp151710_c0_seq13	LOC_Os01g59920.1	79.07	301	63	0	557	1459	92	392	9e-160	470
comp151710_c0_seq18	LOC_Os01g59920.1	80.21	192	38	0	594	1169	92	283	1e-97	301
comp151568_c1_seq4	LOC_Os05g40930.1	30.08	256	148	5	761	1480	50	290	3e-24	105
comp151193_c0_seq1	LOC_Os01g19490.1	51.92	468	222	3	252	1652	52	517	2e-159	476
comp151362_c0_seq2	LOC_Os03g50430.1	48.09	497	207	9	124	1548	16	483	3e-140	426
comp151362_c0_seq4	LOC_Os03g50430.1	47.89	497	208	9	124	1548	16	483	4e-140	424
comp151362_c0_seq8	LOC_Os03g50430.1	35.17	435	167	9	452	1684	140	483	3e-66	213
comp151362_c0_seq9	LOC_Os03g50430.1	35.17	435	168	9	452	1687	140	483	4e-66	213
comp151667_c0_seq1	LOC_Os02g52390.1	80.56	998	194	0	423	3416	81	1078	0	1612
comp151445_c0_seq1	LOC_Os03g47980.1	42.65	490	247	6	2096	648	155	617	6e-103	335
comp151445_c0_seq4	LOC_Os03g47980.1	42.62	488	246	6	1877	435	155	615	1e-102	332
comp151445_c0_seq6	LOC_Os03g47980.1	45.37	421	197	5	1626	385	155	549	3e-98	318
comp151359_c1_seq1	LOC_Os01g67500.1	59.13	805	291	12	243	2561	2	800	0	840
comp151359_c1_seq2	LOC_Os01g67500.1	59.01	805	292	12	243	2561	2	800	0	848
comp151359_c1_seq5	LOC_Os01g67500.3	50.87	287	123	5	910	1716	364	650	3e-65	228
comp151060_c0_seq10	LOC_Os07g08729.1	73.64	626	163	2	2358	481	1	624	0	906
comp151060_c0_seq15	LOC_Os07g08729.1	73.52	457	120	1	1431	61	1	456	0	673
comp151060_c0_seq26	LOC_Os07g08729.1	72.11	380	105	1	1620	481	246	624	0	535
comp151810_c0_seq2	LOC_Os06g08730.1	76.49	387	87	2	2484	1324	1	383	0	566
comp151810_c0_seq3	LOC_Os06g08730.1	76.49	387	87	2	2484	1324	1	383	0	568
comp151652_c0_seq1	LOC_Os10g41120.1	54.64	97	44	0	1173	1463	481	577	7e-20	95.5
comp151652_c0_seq2	LOC_Os10g41120.1	43.25	615	276	12	175	1929	6	577	1e-133	419
comp151652_c0_seq6	LOC_Os10g41120.1	54.64	97	44	0	1217	1507	481	577	8e-20	95.5
comp151806_c0_seq1	LOC_Os02g41710.1	63.57	645	213	6	2235	349	7	645	0	793
comp151248_c0_seq1	LOC_Os09g37949.1	68.69	396	124	0	561	1748	25	420	0	577
comp151248_c0_seq2	LOC_Os09g37949.1	68.69	396	124	0	561	1748	25	420	0	577
comp151248_c0_seq3	LOC_Os09g37949.1	68.52	324	102	0	561	1532	25	348	2e-157	466
comp151769_c0_seq1	LOC_Os03g48450.4	69.62	520	141	6	2087	567	214	729	0	722
comp151769_c0_seq2	LOC_Os03g48450.4	69.62	520	141	6	2174	654	214	729	0	722
comp151837_c0_seq1	LOC_Os12g25700.1	90.55	254	24	0	180	941	1	254	6e-165	473
comp151837_c0_seq2	LOC_Os12g25700.1	91.72	326	27	0	180	1157	1	326	0	622
comp151837_c0_seq3	LOC_Os12g25700.1	89.79	480	49	0	309	1748	1	480	0	907
comp151837_c0_seq4	LOC_Os12g25700.1	90.16	254	25	0	170	931	1	254	7e-166	475
comp151837_c0_seq5	LOC_Os12g25700.1	90.16	254	25	0	292	1053	1	254	1e-164	474
comp151837_c0_seq6	LOC_Os12g25700.1	89.79	480	49	0	170	1609	1	480	0	908
comp151473_c0_seq1	LOC_Os03g31150.3	58.46	585	230	3	501	2216	54	638	0	661
comp151473_c0_seq2	LOC_Os03g31150.3	58.29	585	231	3	501	2216	54	638	0	658
comp151478_c6_seq1	LOC_Os01g69130.2	83.25	209	32	1	627	1	30	235	1e-99	314
comp151478_c10_seq1	LOC_Os01g69130.1	62.93	588	205	8	2337	592	237	817	0	717
comp151265_c0_seq1	LOC_Os04g57890.1	85.4	719	103	2	2690	534	4	720	0	1161
comp151500_c0_seq1	LOC_Os05g32170.1	44.55	303	119	9	82	885	248	536	4e-55	200
comp151500_c0_seq2	LOC_Os05g32170.1	45.21	303	117	9	82	885	248	536	2e-55	202
comp151500_c0_seq3	LOC_Os05g32170.1	46.64	298	106	11	82	867	248	528	2e-55	201
comp151500_c3_seq1	LOC_Os12g38610.1	61.15	471	147	10	394	1737	22	479	2e-167	498
comp151500_c3_seq2	LOC_Os12g38610.1	60.93	471	148	10	401	1744	22	479	1e-166	496
comp151261_c3_seq1	LOC_Os02g40770.1	49.03	259	120	3	911	171	406	664	1e-76	257
comp151261_c3_seq2	LOC_Os02g40770.1	50.91	330	150	3	1297	344	406	735	9e-108	348
comp151632_c0_seq1	LOC_Os08g17680.1	89.36	47	5	0	1178	1038	37	83	8e-21	92
comp151632_c1_seq2	LOC_Os05g34450.1	53.11	241	93	5	941	270	40	277	6e-49	174
comp151632_c1_seq3	LOC_Os05g34450.1	53.53	241	92	5	941	270	40	277	2e-48	172
comp151632_c2_seq1	LOC_Os06g02240.1	78.37	245	50	3	174	905	6	248	3e-126	371
comp151632_c2_seq3	LOC_Os06g02240.1	74.84	159	38	2	23	496	6	163	5e-75	229
comp151632_c2_seq5	LOC_Os06g02240.1	73.54	189	47	3	1239	1802	62	248	9e-81	262
comp151632_c2_seq6	LOC_Os04g50790.1	56.65	263	66	6	1253	1927	62	314	2e-81	266
comp151632_c2_seq7	LOC_Os06g02240.1	75.14	185	43	3	328	879	66	248	2e-92	262
comp151632_c2_seq8	LOC_Os06g02240.1	86.67	60	8	0	23	202	6	65	8e-28	111
comp151632_c2_seq9	LOC_Os06g02240.1	68.12	138	42	2	1102	1512	62	198	1e-49	174
comp151428_c0_seq1	LOC_Os11g07450.2	59.43	456	178	3	190	1536	23	478	0	568
comp151428_c0_seq2	LOC_Os11g07450.2	61.48	366	138	1	857	1945	113	478	2e-161	481
comp150982_c1_seq1	LOC_Os11g41910.1	78.03	355	67	2	990	2054	1	344	2e-180	527
comp150982_c1_seq2	LOC_Os11g41910.1	78.03	355	67	2	1024	2088	1	344	0	529
comp150982_c1_seq4	LOC_Os11g41910.1	78.03	355	67	2	1024	2088	1	344	1e-180	529
comp151302_c0_seq3	LOC_Os08g40630.2	40.53	491	263	4	702	2096	97	584	4e-127	399
comp151302_c0_seq5	LOC_Os08g40630.2	46.06	165	80	2	38	532	466	621	2e-38	142
comp151151_c0_seq1	LOC_Os01g36860.1	79.53	386	76	1	2735	1587	143	528	0	618
comp151151_c0_seq2	LOC_Os01g36860.1	79.53	386	76	1	2735	1587	143	528	0	618
comp151151_c0_seq3	LOC_Os01g07740.3	67.95	546	159	3	3176	1587	13	558	0	720
comp151151_c0_seq6	LOC_Os01g36860.1	79.53	386	76	1	2735	1587	143	528	0	618
comp151140_c0_seq1	LOC_Os02g48570.1	63.99	536	185	4	1975	368	52	579	0	670
comp151140_c0_seq2	LOC_Os02g48570.1	62.31	528	193	4	1947	370	52	575	0	667
comp151140_c0_seq3	LOC_Os02g48570.1	61.04	575	216	4	2092	368	13	579	0	691
comp151140_c0_seq4	LOC_Os02g46460.1	61.49	592	216	6	2163	397	2	584	0	694
comp150858_c1_seq1	LOC_Os04g28300.1	43.82	89	50	0	281	15	599	687	2e-21	90.5
comp150858_c2_seq1	LOC_Os10g35790.1	44.52	146	81	0	2	439	192	337	2e-44	154
comp150858_c2_seq3	LOC_Os04g28300.1	46.88	96	51	0	1	288	541	636	4e-25	100
comp150858_c2_seq4	LOC_Os10g35790.1	45.32	139	76	0	3	419	199	337	2e-41	146
comp151096_c0_seq1	LOC_Os12g35360.1	66.74	899	293	4	3070	377	19	912	0	1125
comp151693_c0_seq2	LOC_Os05g04330.2	40.89	516	260	11	1571	51	181	660	1e-120	377
comp151199_c5_seq1	LOC_Os02g17390.1	74.17	720	186	0	198	2357	7	726	0	1070
comp151199_c5_seq2	LOC_Os02g17390.1	74.31	720	185	0	198	2357	7	726	0	1078
comp151199_c7_seq2	LOC_Os11g29950.1	33.56	146	94	3	2719	3150	295	439	7e-36	68.9
comp151199_c7_seq3	LOC_Os11g29950.1	33.56	146	94	3	2768	3199	295	439	2e-33	68.9
comp151240_c0_seq1	LOC_Os09g34130.1	71.17	444	125	1	1811	480	150	590	0	681
comp151240_c0_seq2	LOC_Os09g34130.1	69.15	295	88	1	1364	480	299	590	0	446
comp151294_c0_seq2	LOC_Os04g34720.2	33.9	295	147	10	857	1642	147	426	2e-34	137
comp151294_c0_seq3	LOC_Os04g34720.2	62.71	59	22	0	1426	1602	367	425	7e-21	87.8
comp151294_c0_seq16	LOC_Os04g34720.2	33.9	295	147	10	846	1631	147	426	2e-34	137
comp151421_c1_seq1	LOC_Os03g11660.1	77.61	402	65	2	1684	551	50	450	0	603
comp151421_c4_seq6	LOC_Os06g47930.1	32.32	164	98	4	1360	902	68	229	4e-11	65.5
comp151421_c4_seq7	LOC_Os06g47930.1	32.32	164	98	4	1360	902	68	229	2e-11	65.5
comp151421_c4_seq8	LOC_Os06g47930.1	32.32	164	98	4	1360	902	68	229	3e-11	65.5
comp151421_c4_seq9	LOC_Os06g47930.1	32.32	164	98	4	1360	902	68	229	2e-11	65.5
comp151713_c0_seq1	LOC_Os04g33820.1	51	300	127	6	78	971	14	295	2e-64	212
comp150881_c0_seq1	LOC_Os03g12000.1	67.6	571	175	2	2111	429	1	571	0	767
comp150881_c0_seq2	LOC_Os03g12000.1	67.95	571	173	2	2043	361	1	571	0	770
comp150881_c0_seq3	LOC_Os03g12000.1	68.13	571	172	2	1990	308	1	571	0	771
comp151741_c1_seq2	LOC_Os02g38440.1	66.77	325	106	2	1433	465	1	325	2e-147	434
comp151469_c2_seq1	LOC_Os07g08210.2	70.06	167	43	1	1217	717	21	180	1e-59	200
comp151469_c2_seq5	LOC_Os07g08210.2	76.62	154	36	0	1178	717	27	180	3e-73	236
comp151469_c2_seq6	LOC_Os07g08210.2	72.48	109	30	0	1043	717	72	180	3e-52	151
comp151469_c2_seq12	LOC_Os07g08210.2	68.28	145	46	0	596	162	36	180	6e-58	186
comp151469_c2_seq13	LOC_Os07g08210.1	74.24	132	34	0	1112	717	49	180	2e-57	190
comp151469_c2_seq17	LOC_Os07g08210.2	76.62	154	36	0	1428	967	27	180	2e-72	236
comp151469_c2_seq19	LOC_Os07g08210.2	70.06	167	43	1	1217	717	21	180	2e-59	200
comp151469_c2_seq21	LOC_Os07g08210.2	73.75	160	42	0	1012	533	21	180	3e-74	232
comp151469_c2_seq25	LOC_Os07g08210.2	73.12	160	43	0	1196	717	21	180	2e-62	207
comp151469_c2_seq27	LOC_Os07g08210.2	75.32	154	38	0	623	162	27	180	1e-74	228
comp151469_c2_seq29	LOC_Os07g08210.2	73.12	160	43	0	1196	717	21	180	4e-62	207
comp151699_c2_seq2	LOC_Os07g40290.1	77.21	588	130	2	1147	2901	16	602	0	931
comp151699_c2_seq3	LOC_Os07g40290.1	76.94	594	134	2	88	1863	11	603	0	944
comp151699_c2_seq4	LOC_Os07g40290.1	77.21	588	130	2	120	1874	16	602	0	931
comp151699_c2_seq9	LOC_Os01g55940.1	69.06	139	38	1	187	588	26	164	5e-60	201
comp151699_c2_seq10	LOC_Os03g62250.1	67.1	155	51	0	912	448	549	703	5e-49	178
comp151292_c0_seq1	LOC_Os12g08740.1	66.36	541	178	3	3981	2359	71	607	0	717
comp151292_c0_seq2	LOC_Os12g08740.1	66.36	541	178	3	3964	2342	71	607	0	717
comp151080_c0_seq1	LOC_Os01g65090.1	82.25	400	71	0	1620	421	56	455	0	617
comp151080_c0_seq2	LOC_Os01g65090.2	83.73	338	55	0	1419	406	52	389	1e-179	513
comp151479_c3_seq1	LOC_Os01g23900.1	25	220	138	8	1811	1173	30	229	4e-14	52.4
comp151479_c3_seq5	LOC_Os01g23900.1	27.18	287	178	9	1812	985	30	296	1e-18	81.3
comp151479_c3_seq7	LOC_Os01g23900.1	25	220	138	8	1711	1073	30	229	2e-14	53.1
comp151705_c0_seq1	LOC_Os05g10310.2	59.22	103	40	1	1569	1267	48	150	6e-28	113
comp151705_c0_seq2	LOC_Os05g10210.1	56.13	212	93	0	1040	405	54	265	8e-68	221
comp151705_c0_seq3	LOC_Os01g39100.1	58.65	133	52	1	1364	966	416	545	2e-42	165
comp151705_c0_seq6	LOC_Os05g10310.2	59.22	103	40	1	1601	1299	48	150	5e-28	113
comp151705_c0_seq8	LOC_Os01g39100.1	57.97	138	45	2	2192	1794	416	545	3e-41	165
comp151705_c0_seq9	LOC_Os01g39100.1	57.97	138	45	2	2191	1793	416	545	2e-41	165
comp151705_c0_seq11	LOC_Os01g39100.1	54.88	164	71	1	1360	869	385	545	9e-43	162
comp151213_c3_seq3	LOC_Os08g42740.7	37.29	118	59	4	489	797	282	399	8e-11	64.7
comp151213_c3_seq5	LOC_Os04g41470.2	75.29	259	64	0	3	779	104	362	7e-141	422
comp151213_c3_seq7	LOC_Os04g41470.2	75.29	259	64	0	3	779	104	362	1e-139	422
comp151213_c3_seq9	LOC_Os08g42740.7	39.56	91	52	2	126	389	309	399	7e-10	60.5
comp151213_c4_seq1	LOC_Os04g41470.2	50.54	93	44	2	346	621	19	110	9e-18	82
comp151213_c6_seq1	LOC_Os07g38990.1	75.59	127	25	1	911	531	1	121	1e-51	172
comp151213_c6_seq2	LOC_Os07g38990.1	74.8	127	26	1	911	531	1	121	2e-49	170
comp151213_c6_seq3	LOC_Os07g38990.1	75.59	127	25	1	837	457	1	121	1e-51	171
comp151213_c6_seq5	LOC_Os02g07160.1	80	90	18	0	560	291	350	439	4e-36	133
comp151662_c0_seq1	LOC_Os01g10280.2	72.73	572	155	1	366	2081	51	621	0	756
comp151662_c0_seq2	LOC_Os01g10280.2	72.73	572	155	1	366	2081	51	621	0	756
comp151662_c0_seq3	LOC_Os01g10280.2	72.38	572	157	1	366	2081	51	621	0	752
comp151662_c0_seq5	LOC_Os01g10280.2	72.38	572	157	1	366	2081	51	621	0	752
comp151245_c7_seq1	LOC_Os06g29844.1	64.92	459	153	2	1700	348	18	476	0	573
comp151245_c7_seq2	LOC_Os06g29844.1	64.69	473	159	2	2078	684	18	490	0	619
comp151245_c7_seq3	LOC_Os06g29844.1	64.71	459	161	1	1863	487	16	473	0	571
comp151245_c7_seq4	LOC_Os06g29844.1	64.92	459	153	2	2057	705	18	476	0	573
comp151245_c7_seq5	LOC_Os06g29844.1	67.91	374	120	0	1426	305	117	490	1e-172	499
comp150840_c2_seq1	LOC_Os11g35210.1	41.21	199	100	4	35	625	183	366	2e-33	130
comp151179_c0_seq3	LOC_Os09g15340.1	64.86	185	64	1	1204	650	55	238	5e-111	253
comp151179_c0_seq4	LOC_Os09g15340.1	71.25	313	89	1	1284	346	55	366	4e-144	424
comp151179_c0_seq13	LOC_Os09g15340.1	71.79	195	55	0	734	150	110	304	1e-87	268
comp151179_c0_seq30	LOC_Os09g15340.1	68.62	239	75	0	1238	522	66	304	3e-104	318
comp151179_c0_seq40	LOC_Os09g15340.1	80.7	171	33	0	858	346	196	366	2e-82	262
comp151339_c0_seq11	LOC_Os09g32700.1	48.99	198	92	2	389	958	38	234	6e-44	160
comp151339_c0_seq17	LOC_Os09g32700.1	50.41	244	110	3	389	1090	38	280	1e-63	209
comp151339_c0_seq34	LOC_Os09g32700.1	52.31	65	30	1	274	468	35	98	1e-14	68.9
comp151339_c0_seq43	LOC_Os09g32700.1	45.9	183	87	2	573	1097	102	280	2e-53	166
comp151339_c0_seq44	LOC_Os09g32700.1	48.34	151	74	2	672	1112	100	250	2e-44	135
comp151339_c0_seq46	LOC_Os09g32700.1	48.13	241	116	2	389	1087	38	277	4e-57	194
comp151339_c0_seq66	LOC_Os09g32700.1	48.79	248	114	3	386	1105	38	280	6e-64	209
comp151339_c0_seq69	LOC_Os09g32700.1	49.75	201	96	3	336	926	35	234	1e-47	169
comp151339_c0_seq81	LOC_Os09g32700.1	51.33	226	100	2	514	1161	55	280	4e-59	198
comp151339_c0_seq83	LOC_Os09g32700.1	37.36	91	32	2	112	384	35	100	1e-10	55.1
comp151339_c0_seq85	LOC_Os09g32700.1	47.39	230	109	2	1459	2124	55	280	2e-63	216
comp151339_c1_seq1	LOC_Os02g37220.1	39.58	48	29	0	1684	1541	711	758	3e-11	40.8
comp150970_c0_seq4	LOC_Os07g43560.1	70.55	146	43	0	1122	685	362	507	2e-100	225
comp150970_c0_seq8	LOC_Os07g35390.1	58.54	316	130	1	1247	303	305	620	9e-122	391
comp150970_c0_seq9	LOC_Os07g35390.1	64.13	184	66	0	1236	685	305	488	2e-101	254
comp150970_c0_seq10	LOC_Os07g35390.1	64.17	187	67	0	1327	767	305	491	3e-103	260
comp150970_c0_seq12	LOC_Os07g43560.1	54.83	352	153	2	1391	354	272	623	7e-129	394
comp150970_c0_seq17	LOC_Os07g35390.1	67.79	149	48	0	1213	767	343	491	3e-98	217
comp150970_c0_seq24	LOC_Os07g43560.1	54.99	351	152	2	1388	354	273	623	1e-122	394
comp150970_c0_seq29	LOC_Os07g35390.1	51.67	389	173	4	1466	303	246	620	5e-122	394
comp150970_c0_seq34	LOC_Os07g35390.1	67.79	149	48	0	1213	767	343	491	2e-98	217
comp150970_c0_seq39	LOC_Os07g35390.1	64.13	184	66	0	1236	685	305	488	7e-102	255
comp150970_c0_seq46	LOC_Os07g43560.1	57.51	233	99	0	1383	685	275	507	7e-102	274
comp150970_c0_seq50	LOC_Os07g35390.1	59.71	278	111	1	1133	303	343	620	3e-108	349
comp151589_c0_seq1	LOC_Os08g29650.1	79.79	94	19	0	1864	1583	88	181	2e-44	163
comp151792_c1_seq2	LOC_Os06g03676.1	55.87	426	169	6	1881	604	150	556	2e-178	436
comp151792_c1_seq3	LOC_Os06g03676.1	59	300	108	5	2405	1512	13	299	6e-105	340
comp151439_c1_seq2	LOC_Os02g58270.1	65.18	224	77	1	2	670	84	307	8e-107	322
comp151439_c1_seq3	LOC_Os02g58270.1	66.52	224	74	1	2	670	84	307	1e-109	329
comp151439_c1_seq4	LOC_Os02g58270.1	71.24	153	44	0	2	460	84	236	1e-75	246
comp151439_c1_seq5	LOC_Os02g58270.1	50.88	283	79	5	2	847	84	307	1e-89	280
comp151439_c1_seq6	LOC_Os02g58270.1	71.71	152	43	0	2	457	84	235	8e-75	244
comp151439_c1_seq7	LOC_Os02g58270.1	50.53	283	80	5	2	847	84	307	8e-89	278
comp151439_c1_seq8	LOC_Os02g58260.1	49.35	77	38	1	506	733	177	253	3e-18	85.5
comp151439_c1_seq9	LOC_Os02g58260.1	51.35	74	35	1	287	505	180	253	2e-18	84.3
comp151439_c2_seq1	LOC_Os02g58270.1	77.05	61	14	0	183	1	31	91	9e-28	107
comp151050_c0_seq1	LOC_Os01g11160.1	75.61	574	138	1	357	2072	12	585	0	828
comp151403_c3_seq1	LOC_Os02g18320.1	80.1	588	116	1	2484	721	21	607	0	879
comp151403_c3_seq2	LOC_Os02g18320.1	80.1	588	116	1	2484	721	21	607	0	879
comp151403_c3_seq4	LOC_Os02g18320.1	80.07	587	116	1	2481	721	22	607	0	876
comp151403_c3_seq5	LOC_Os02g18320.1	80.07	587	116	1	2481	721	22	607	0	876
comp151403_c3_seq6	LOC_Os02g18320.1	80.07	587	116	1	2481	721	22	607	0	876
comp151268_c0_seq1	LOC_Os03g48300.1	83.3	1036	167	4	3502	401	10	1041	0	1731
comp151268_c0_seq2	LOC_Os03g48300.1	82.92	1042	166	5	3520	401	10	1041	0	1725
comp151268_c0_seq3	LOC_Os03g48300.1	76.33	169	38	2	892	392	876	1044	2e-78	260
comp151268_c0_seq5	LOC_Os03g48300.1	80.63	191	36	1	768	196	689	878	6e-88	285
comp151268_c2_seq1	LOC_Os06g04010.2	54.95	364	128	5	347	1429	1	331	3e-122	371
comp151268_c2_seq3	LOC_Os06g04010.2	54.95	364	128	5	337	1419	1	331	2e-122	371
comp151517_c0_seq1	LOC_Os01g15480.1	64.53	1376	452	12	4595	483	1	1345	0	1751
comp151086_c4_seq11	LOC_Os06g25800.1	51.11	45	22	0	817	683	78	122	8e-07	51.2
comp151461_c2_seq1	LOC_Os02g47640.1	69.7	363	109	1	375	1460	66	428	4e-163	479
comp151293_c1_seq2	LOC_Os07g46340.1	66.52	230	73	1	134	823	70	295	2e-111	335
comp151293_c1_seq4	LOC_Os07g46340.1	61.29	248	74	2	134	877	70	295	4e-106	322
comp151293_c1_seq6	LOC_Os07g46340.2	64.46	121	43	0	134	496	70	190	2e-50	176
comp151293_c1_seq13	LOC_Os07g46340.2	70	120	36	0	134	493	70	189	9e-59	187
comp151293_c1_seq17	LOC_Os07g46340.1	52.73	55	22	1	1431	1595	245	295	3e-10	62.8
comp151293_c1_seq18	LOC_Os07g46340.2	64.46	121	43	0	134	496	70	190	2e-50	176
comp151350_c0_seq1	LOC_Os04g56646.1	86.93	153	20	0	486	944	1	153	2e-92	289
comp151350_c0_seq2	LOC_Os04g56646.1	86.93	153	20	0	203	661	1	153	6e-92	285
comp150925_c3_seq1	LOC_Os03g06220.1	70.48	420	119	2	454	1701	86	504	0	556
comp150925_c3_seq2	LOC_Os03g06220.1	70.24	420	120	2	367	1614	86	504	0	556
comp151746_c0_seq2	LOC_Os11g37060.1	31.65	436	245	12	2191	941	2	403	3e-49	181
comp151746_c0_seq5	LOC_Os04g08250.1	33.99	153	82	7	1292	885	288	438	1e-13	73.6
comp151746_c0_seq7	LOC_Os11g37060.1	31.65	436	245	12	2202	952	2	403	1e-48	179
comp151746_c0_seq12	LOC_Os11g37060.1	30.89	437	247	12	2191	941	2	403	5e-51	186
comp151746_c0_seq16	LOC_Os11g37060.1	30.66	437	248	12	2202	952	2	403	3e-51	186
comp151746_c0_seq19	LOC_Os11g37060.1	30.55	347	200	7	1884	880	86	403	2e-37	145
comp151746_c0_seq35	LOC_Os04g08110.1	31.16	199	114	6	1528	941	82	260	3e-17	83.2
comp151746_c0_seq40	LOC_Os04g08160.1	37.21	86	42	2	260	3	270	343	6e-07	47.8
comp151044_c0_seq1	LOC_Os07g40260.1	68.38	604	172	6	2526	721	45	631	0	826
comp151044_c0_seq2	LOC_Os07g40260.1	64.15	371	120	4	1827	721	272	631	0	468
comp151239_c0_seq5	LOC_Os07g36590.1	43.63	832	384	15	2632	362	32	853	0	638
comp151133_c0_seq1	LOC_Os01g36790.1	57.85	484	182	6	615	2000	22	505	0	550
comp151133_c0_seq2	LOC_Os01g36790.1	57.78	514	199	5	886	2373	116	629	0	604
comp151133_c0_seq8	LOC_Os01g36790.1	63.4	377	129	2	1008	2132	260	629	2e-163	501
comp151133_c0_seq9	LOC_Os01g36790.1	57.78	514	199	5	645	2132	116	629	0	604
comp150968_c2_seq4	LOC_Os03g12660.1	60.56	71	28	0	1530	1318	429	499	2e-28	97.1
comp150968_c2_seq7	LOC_Os04g40450.1	43.1	58	33	0	6	179	536	593	3e-08	53.5
comp150968_c2_seq8	LOC_Os03g12660.1	41.1	219	104	1	1485	829	54	247	7e-52	168
comp150968_c2_seq13	LOC_Os03g12660.1	42.86	147	84	0	765	325	54	200	1e-35	139
comp150968_c2_seq18	LOC_Os03g12660.1	40.46	304	151	2	1383	487	54	332	9e-63	219
comp150968_c2_seq23	LOC_Os03g12660.1	42.86	147	84	0	751	311	54	200	1e-35	139
comp150968_c2_seq31	LOC_Os03g12660.1	41.1	219	104	1	1463	807	54	247	7e-52	168
comp151755_c0_seq1	LOC_Os07g37990.1	54.79	480	196	5	173	1555	138	615	8e-173	513
comp151755_c0_seq2	LOC_Os07g37990.1	55.21	480	194	5	173	1555	138	615	1e-174	518
comp151381_c1_seq1	LOC_Os10g33930.1	73.9	410	105	2	159	1385	1	409	0	579
comp151381_c1_seq2	LOC_Os10g33930.1	73.9	410	105	2	1376	2602	1	409	0	579
comp151172_c0_seq1	LOC_Os03g54091.1	59.69	382	121	3	1758	628	28	381	1e-142	435
comp151172_c0_seq2	LOC_Os03g54091.1	64.41	354	121	2	1674	628	28	381	3e-148	449
comp151172_c0_seq3	LOC_Os03g54091.1	55.27	275	85	2	1422	628	135	381	2e-101	327
comp151172_c0_seq4	LOC_Os03g54091.1	60.31	262	75	2	1410	628	148	381	1e-106	340
comp151172_c0_seq5	LOC_Os03g54091.1	68.18	220	70	0	1287	628	162	381	3e-120	341
comp151172_c0_seq6	LOC_Os03g54091.1	67.52	234	75	1	1326	628	148	381	3e-112	354
comp151210_c0_seq1	LOC_Os03g22890.1	79.46	521	100	1	88	1629	1	521	0	769
comp151680_c0_seq1	LOC_Os02g30080.1	46.38	483	237	7	429	1811	43	525	5e-125	389
comp151680_c0_seq2	LOC_Os02g30090.1	44.12	272	135	7	496	1260	53	324	4e-61	213
comp151680_c0_seq3	LOC_Os02g30080.1	46.75	477	232	7	476	1840	49	525	3e-120	376
comp151680_c0_seq4	LOC_Os02g30080.1	46.75	477	232	8	496	1860	49	525	3e-123	384
comp151680_c0_seq5	LOC_Os03g55230.1	41.24	274	142	3	426	1217	56	320	2e-59	204
comp151680_c0_seq6	LOC_Os03g55260.1	47.99	473	231	5	429	1808	42	512	4e-124	383
comp151680_c0_seq7	LOC_Os03g55260.1	49.46	463	221	4	482	1831	50	512	3e-130	399
comp151680_c0_seq8	LOC_Os03g55260.1	49.25	465	221	5	502	1857	50	512	1e-120	374
comp151718_c2_seq4	LOC_Os01g16960.2	71.74	46	12	1	136	2	119	164	9e-11	60.5
comp151718_c2_seq5	LOC_Os01g16960.2	68.29	41	12	1	627	508	119	159	9e-07	51.2
comp151718_c2_seq8	LOC_Os01g16960.2	68.29	41	12	1	445	326	119	159	6e-07	51.2
comp151718_c3_seq1	LOC_Os06g10770.1	45.59	68	34	2	120	317	179	245	6e-08	53.9
comp151718_c4_seq9	LOC_Os12g01200.4	58.7	46	18	1	24	158	768	813	3e-09	56.2
comp150912_c0_seq1	LOC_Os07g48310.2	59.03	432	170	4	196	1488	23	448	1e-152	455
comp150912_c0_seq2	LOC_Os07g48310.2	68.45	187	59	0	866	306	448	634	2e-86	276
comp151026_c0_seq1	LOC_Os02g52140.1	69.39	49	13	2	144	1	1	48	2e-12	61.6
comp151026_c1_seq1	LOC_Os02g52130.5	56.69	254	102	4	2400	3146	74	324	5e-75	254
comp151026_c1_seq2	LOC_Os06g11630.1	67.84	171	54	1	796	1305	1	171	2e-77	248
comp151026_c1_seq3	LOC_Os02g52130.5	56.69	254	102	4	2376	3122	74	324	4e-75	254
comp151026_c1_seq4	LOC_Os06g11630.1	64.04	114	34	2	795	1133	1	108	4e-39	148
comp151026_c1_seq5	LOC_Os02g52130.5	64.91	322	108	4	812	1771	6	324	1e-131	398
comp151026_c1_seq11	LOC_Os06g11630.1	67.84	171	54	1	78	587	1	171	5e-81	248
comp151026_c2_seq2	LOC_Os02g52140.2	76.06	142	31	2	2	427	59	197	1e-68	218
comp151026_c2_seq3	LOC_Os02g52140.2	80.95	105	20	0	541	855	93	197	4e-52	178
comp151370_c0_seq2	LOC_Os04g37920.1	78.54	410	86	2	1769	546	20	429	0	657
comp151370_c0_seq3	LOC_Os02g41550.2	68.1	558	173	4	2507	840	1	555	0	785
comp151370_c0_seq4	LOC_Os02g41550.2	67.74	558	175	4	2507	840	1	555	0	783
comp151370_c0_seq5	LOC_Os04g37920.1	66.22	598	173	8	2056	341	122	716	0	716
comp151370_c0_seq6	LOC_Os04g37920.6	80.31	259	51	0	1322	546	39	297	3e-138	417
comp151370_c0_seq7	LOC_Os04g37920.1	71.24	699	182	8	2386	341	20	716	0	955
comp151370_c0_seq8	LOC_Os04g37920.1	70.4	544	149	3	2483	888	20	563	0	779
comp151328_c0_seq1	LOC_Os01g71980.1	63.71	248	72	3	162	878	10	248	1e-111	333
comp151758_c1_seq1	LOC_Os01g12530.1	44.21	475	231	7	386	1747	117	578	2e-103	328
comp150867_c0_seq1	LOC_Os05g33644.1	60.17	344	136	1	44	1075	530	872	2e-129	404
comp150867_c0_seq2	LOC_Os05g33644.1	62.06	369	139	1	2	1108	505	872	4e-146	448
comp150867_c0_seq3	LOC_Os05g33644.1	60.83	314	122	1	44	985	530	842	7e-118	370
comp150867_c0_seq4	LOC_Os05g33644.1	62.83	339	125	1	2	1018	505	842	1e-134	414
comp150867_c1_seq1	LOC_Os05g33644.1	76.34	93	22	0	250	528	27	119	8e-24	100
comp150867_c1_seq9	LOC_Os02g02560.1	82.58	465	80	1	1664	270	4	467	0	744
comp150867_c1_seq10	LOC_Os09g38030.1	83.63	342	55	1	1768	746	1	342	0	548
comp150867_c1_seq22	LOC_Os05g33644.1	65.93	182	57	2	1362	1892	178	359	1e-82	267
comp150867_c1_seq61	LOC_Os05g33644.1	65.62	192	61	2	1350	1910	178	369	6e-87	281
comp150867_c1_seq64	LOC_Os05g33630.3	78.38	37	8	0	122	232	7	43	5e-13	65.5
comp150867_c2_seq1	LOC_Os05g33644.1	65.77	149	51	0	2	448	363	511	1e-63	211
comp150880_c0_seq1	LOC_Os05g11550.1	84.53	472	73	0	2411	996	11	482	0	858
comp151431_c0_seq1	LOC_Os07g05560.1	44.2	457	248	4	2477	1122	138	592	2e-120	385
comp151431_c0_seq2	LOC_Os07g05560.1	44.2	457	248	4	2377	1022	138	592	8e-121	385
comp151155_c0_seq1	LOC_Os11g37670.1	46.3	216	89	7	419	1027	89	290	1e-23	107
comp151155_c0_seq3	LOC_Os11g37670.1	48.42	190	74	6	452	982	89	267	5e-22	102
comp151155_c0_seq4	LOC_Os11g37670.1	47.62	147	54	5	653	1060	156	290	2e-20	97.1
comp150900_c0_seq1	LOC_Os03g03430.1	62.5	40	9	1	962	1063	412	451	3e-06	50.4
comp150900_c0_seq2	LOC_Os03g03430.1	67.85	535	138	11	700	2271	7	518	0	617
comp150900_c0_seq4	LOC_Os03g03430.1	67.66	535	139	11	700	2271	7	518	0	614
comp150900_c0_seq7	LOC_Os03g03430.1	73.58	405	88	7	28	1218	60	453	0	568
comp150900_c0_seq8	LOC_Os03g03430.1	83.02	318	54	0	699	1652	7	324	8e-169	503
comp151707_c0_seq1	LOC_Os01g10090.1	49.11	562	274	6	413	2071	9	567	0	541
comp151095_c0_seq5	LOC_Os01g03830.1	36.84	171	107	1	522	13	560	730	6e-30	119
comp151633_c0_seq1	LOC_Os12g01140.1	70.49	932	220	6	477	3272	26	902	0	1289
comp151633_c0_seq2	LOC_Os12g01140.1	70.6	932	219	6	456	3251	26	902	0	1279
comp151633_c0_seq3	LOC_Os12g01140.1	70.6	932	219	6	447	3242	26	902	0	1279
comp151634_c0_seq2	LOC_Os03g01100.1	67.84	597	177	7	2499	724	409	995	0	737
comp151634_c0_seq3	LOC_Os03g01100.1	65.27	714	219	8	2817	724	295	995	0	849
comp151634_c0_seq5	LOC_Os03g01100.1	63.62	789	220	11	3051	724	261	995	0	889
comp151226_c1_seq5	LOC_Os06g45990.2	47.26	347	174	3	1217	204	97	443	1e-110	337
comp151226_c1_seq6	LOC_Os06g41880.1	60.14	419	149	5	70	1287	585	998	4e-158	478
comp151226_c1_seq7	LOC_Os06g41880.1	59.7	809	263	10	3388	5733	226	998	0	851
comp151226_c1_seq10	LOC_Os06g41880.1	62.96	764	254	8	3424	5634	237	998	0	868
comp151226_c1_seq11	LOC_Os06g41880.1	60.44	412	148	4	37	1233	589	998	1e-158	478
comp150895_c3_seq2	LOC_Os11g38040.1	41.94	62	36	0	1360	1545	96	157	1e-09	59.3
comp150895_c3_seq3	LOC_Os11g38040.1	40.32	62	37	0	304	489	96	157	2e-10	57.8
comp150895_c4_seq1	LOC_Os07g37990.1	61.36	44	17	0	1405	1274	444	487	8e-16	59.3
comp150895_c4_seq5	LOC_Os01g07910.1	76.74	301	69	1	1984	1082	12	311	2e-157	465
comp150895_c4_seq7	LOC_Os07g37990.1	61.36	44	17	0	1057	926	444	487	3e-09	59.3
comp150895_c4_seq10	LOC_Os07g37990.1	51.65	91	41	1	1530	1258	400	487	3e-20	95.5
comp150895_c4_seq14	LOC_Os01g07910.1	76.74	301	69	1	1968	1066	12	311	2e-157	465
comp150895_c4_seq16	LOC_Os07g37990.1	61.36	44	17	0	973	842	444	487	5e-16	59.3
comp150895_c4_seq19	LOC_Os07g37990.1	61.36	44	17	0	875	744	444	487	2e-09	59.3
comp151116_c0_seq1	LOC_Os07g36090.2	38.64	176	79	4	1270	746	8	155	1e-32	125
comp150961_c0_seq1	LOC_Os12g29700.1	27.05	292	174	14	3401	2604	1092	1370	2e-20	72.8
comp150961_c0_seq2	LOC_Os12g29700.1	27.05	292	174	14	3481	2684	1092	1370	2e-20	72.8
comp150961_c0_seq4	LOC_Os12g29700.1	27.05	292	174	14	3628	2831	1092	1370	2e-20	72.8
comp150961_c0_seq9	LOC_Os12g29700.1	27.05	292	174	14	3550	2753	1092	1370	2e-20	72.8
comp150961_c0_seq12	LOC_Os08g35930.2	31.4	207	117	5	130	717	24	216	8e-12	68.2
comp150961_c0_seq13	LOC_Os12g29700.1	27.05	292	174	14	3794	2997	1092	1370	2e-20	72.8
comp151072_c0_seq1	LOC_Os03g58920.2	73.23	564	146	2	574	2265	97	655	0	853
comp151409_c0_seq2	LOC_Os03g37984.2	71.92	463	127	2	1439	51	32	491	0	658
comp151409_c0_seq3	LOC_Os03g37984.2	71.71	463	128	2	1439	51	32	491	0	655
comp151409_c0_seq4	LOC_Os03g37984.3	71.71	463	128	2	1439	51	15	474	0	655
comp151409_c0_seq5	LOC_Os03g37984.2	69.33	489	143	4	1745	282	9	491	0	659
comp151409_c0_seq7	LOC_Os03g37984.2	71.71	463	128	2	1670	282	32	491	0	655
comp151409_c0_seq8	LOC_Os03g37984.3	71.71	463	128	2	1439	51	15	474	0	654
comp151409_c0_seq9	LOC_Os03g37984.2	69.33	489	143	4	1745	282	9	491	0	660
comp151794_c0_seq1	LOC_Os02g54020.1	46.39	388	176	13	1293	2378	70	451	3e-100	280
comp151794_c0_seq3	LOC_Os02g54020.1	45.59	329	147	13	1398	2306	129	451	3e-100	227
comp151587_c0_seq1	LOC_Os12g02620.1	39.33	511	263	15	1912	431	19	499	6e-93	304
comp151587_c0_seq3	LOC_Os12g02620.1	39.73	511	261	15	2001	520	19	499	1e-93	306
comp151587_c0_seq4	LOC_Os12g02620.1	39.73	511	261	15	2015	534	19	499	1e-93	306
comp151189_c0_seq2	LOC_Os02g39540.2	45.51	646	325	7	2753	867	30	665	0	602
comp151189_c0_seq8	LOC_Os02g39540.1	45.51	646	325	7	2988	1102	30	665	0	602
comp151189_c0_seq9	LOC_Os02g39540.1	45.51	646	325	7	2723	837	30	665	0	602
comp151101_c0_seq3	LOC_Os01g51890.1	42.55	423	196	15	3708	2518	118	519	4e-82	286
comp151101_c0_seq5	LOC_Os01g51890.1	42.55	423	196	15	3733	2543	118	519	4e-82	286
comp151101_c0_seq6	LOC_Os01g51890.1	38.21	649	292	25	2332	608	52	665	3e-96	320
comp151101_c0_seq7	LOC_Os01g51890.1	42.08	644	298	19	2404	608	52	665	2e-139	436
comp151101_c0_seq15	LOC_Os01g51890.1	44.27	192	85	5	1618	1103	335	524	6e-74	152
comp151101_c0_seq18	LOC_Os01g51890.1	39.6	495	227	17	2357	1008	52	519	5e-110	296
comp151101_c0_seq20	LOC_Os01g51890.1	42.08	644	298	19	2404	608	52	665	3e-136	436
comp151101_c0_seq21	LOC_Os01g51890.1	44.58	572	267	17	2245	608	118	665	1e-136	427
comp151101_c0_seq22	LOC_Os01g51890.1	38.85	314	121	6	1680	799	335	597	5e-61	217
comp151101_c0_seq28	LOC_Os01g51890.1	42.08	644	298	19	2404	608	52	665	4e-136	436
comp151101_c0_seq29	LOC_Os01g51890.1	44.27	192	85	5	1765	1250	335	524	7e-67	152
comp151101_c0_seq32	LOC_Os01g51890.1	45.45	187	80	5	3190	2690	335	519	1e-37	152
comp151101_c0_seq35	LOC_Os01g51890.1	42.08	644	298	19	2404	608	52	665	9e-136	436
comp151101_c0_seq40	LOC_Os01g51890.1	42.13	375	144	7	1706	642	335	656	2e-80	271
comp151580_c0_seq3	LOC_Os09g32450.1	79.1	866	178	1	3925	1337	1	866	0	1417
comp151580_c0_seq4	LOC_Os09g32450.1	79.1	866	178	1	3830	1242	1	866	0	1417
comp151580_c0_seq5	LOC_Os09g32450.1	77.42	660	146	1	3212	1242	207	866	0	1073
comp151580_c0_seq6	LOC_Os09g32450.1	77.42	660	146	1	3307	1337	207	866	0	1073
comp151411_c0_seq1	LOC_Os05g48380.1	67.36	242	64	2	2616	3341	260	486	4e-103	340
comp151411_c0_seq2	LOC_Os05g48380.1	42.41	257	131	4	369	1088	35	291	5e-43	159
comp151271_c2_seq1	LOC_Os09g36830.1	68.39	174	43	1	64	549	2	175	1e-71	225
comp151271_c2_seq2	LOC_Os09g36830.1	71.52	165	35	1	227	685	11	175	1e-71	226
comp151271_c2_seq3	LOC_Os09g36830.1	70.91	165	36	1	227	685	11	175	6e-71	222
comp151271_c2_seq5	LOC_Os09g36830.1	70.91	165	36	1	227	685	11	175	6e-70	222
comp151212_c0_seq2	LOC_Os04g36070.1	62.14	103	29	3	359	658	9	104	1e-34	115
comp151212_c0_seq4	LOC_Os02g35180.1	55.74	122	34	2	353	658	5	126	8e-30	117
comp151212_c0_seq5	LOC_Os02g35180.1	61.9	84	23	1	449	673	43	126	2e-23	99.8
comp151212_c0_seq6	LOC_Os04g36070.1	65.79	76	18	2	449	673	36	104	8e-29	96.3
comp151212_c0_seq11	LOC_Os04g36070.1	66.07	56	11	2	449	613	36	84	3e-22	75.5
comp151212_c0_seq13	LOC_Os04g36070.1	60.13	153	51	3	359	808	9	154	1e-45	167
comp151212_c0_seq14	LOC_Os04g36070.1	61.45	83	22	3	359	598	9	84	8e-28	94.7
comp151212_c0_seq18	LOC_Os04g36070.1	55.32	47	21	0	415	555	108	154	6e-07	50.8
comp151061_c0_seq1	LOC_Os07g42632.3	70.19	463	138	0	1564	176	55	517	0	667
comp151084_c0_seq4	LOC_Os04g51110.2	50	52	26	0	3	158	157	208	5e-11	53.5
comp151084_c0_seq10	LOC_Os02g47180.1	54	50	23	0	3	152	154	203	4e-10	55.5
comp151084_c1_seq3	LOC_Os02g47180.1	50	44	22	0	67	198	160	203	5e-08	50.8
comp151084_c1_seq7	LOC_Os02g47180.1	42.25	71	31	1	296	478	160	230	6e-08	52.4
comp151344_c1_seq1	LOC_Os04g58910.1	57.82	588	201	9	2152	404	393	938	0	630
comp151344_c1_seq2	LOC_Os04g58910.1	57.96	578	196	9	2022	304	403	938	0	620
comp151167_c0_seq24	LOC_Os06g27370.1	30.89	246	140	5	2126	1410	100	322	2e-22	102
comp151041_c0_seq1	LOC_Os04g59394.1	51.67	300	140	2	1852	956	6	301	1e-92	295
comp151041_c0_seq2	LOC_Os04g59394.1	58.43	166	62	1	1432	956	136	301	8e-56	192
comp151041_c0_seq3	LOC_Os04g59394.1	63.54	96	35	0	1232	945	206	301	2e-34	132
comp151041_c0_seq4	LOC_Os04g59394.1	61.36	44	17	0	834	703	258	301	8e-10	59.7
comp151139_c0_seq3	LOC_Os01g15530.1	41.5	400	230	1	164	1363	96	491	6e-114	353
comp150941_c0_seq1	LOC_Os04g55730.1	56.9	775	292	7	2637	334	36	775	0	910
comp150941_c1_seq1	LOC_Os05g30820.1	64.92	248	84	1	393	1127	48	295	3e-110	321
comp150941_c1_seq2	LOC_Os01g70970.1	56.47	85	36	1	1232	1483	300	384	7e-22	99
comp150941_c1_seq3	LOC_Os02g49140.1	61.71	363	132	4	1033	2106	83	443	3e-152	464
comp150941_c1_seq5	LOC_Os05g30820.1	61.37	321	124	0	2128	3090	57	377	8e-133	413
comp150941_c1_seq6	LOC_Os10g37500.1	52.43	103	46	2	1315	1013	29	130	2e-23	104
comp150941_c1_seq7	LOC_Os05g30820.1	64.92	248	84	1	2008	2742	48	295	5e-110	321
comp150941_c1_seq8	LOC_Os01g70970.1	56.47	85	36	1	1218	1469	300	384	6e-22	99
comp150941_c1_seq9	LOC_Os05g30820.2	66.67	72	24	0	513	728	57	128	3e-23	99.8
comp150941_c1_seq10	LOC_Os05g30820.2	65.43	81	25	1	393	626	48	128	6e-24	101
comp151259_c0_seq1	LOC_Os09g36070.1	52.55	196	93	0	59	646	272	467	5e-78	251
comp151259_c1_seq1	LOC_Os08g01480.1	43.98	191	103	4	724	164	69	259	4e-45	161
comp151571_c0_seq1	LOC_Os11g34140.1	41.6	363	179	10	1617	559	142	481	3e-71	248
comp151496_c0_seq1	LOC_Os03g22320.1	56.5	423	160	9	59	1276	456	871	9e-124	389
comp151496_c2_seq1	LOC_Os03g22320.1	63.51	359	125	3	1754	687	80	435	5e-121	386
comp151496_c2_seq2	LOC_Os01g43910.1	76.95	603	98	15	867	2630	1	577	0	857
comp151496_c2_seq3	LOC_Os03g22320.1	63.79	359	124	3	1513	446	80	435	3e-122	386
comp151470_c0_seq3	LOC_Os12g09570.2	51.82	770	348	7	2102	4360	1	764	0	723
comp151470_c0_seq4	LOC_Os04g41460.1	75.94	320	71	2	2039	2989	186	502	2e-135	424
comp151470_c0_seq5	LOC_Os12g09570.2	44.79	192	91	3	3017	3571	1	184	2e-27	121
comp151470_c0_seq7	LOC_Os04g41460.1	75.45	505	117	3	464	1966	1	502	0	650
comp151470_c0_seq9	LOC_Os04g41460.1	75.94	320	71	2	1113	2063	186	502	2e-180	424
comp151744_c0_seq1	LOC_Os06g03770.1	76.69	665	147	4	509	2503	69	725	0	1014
comp151401_c0_seq2	LOC_Os12g07190.1	78.68	319	68	0	242	1198	9	327	0	515
comp151401_c0_seq3	LOC_Os12g07190.1	78.68	319	68	0	242	1198	9	327	5e-168	515
comp151401_c0_seq4	LOC_Os12g07190.1	78.3	341	74	0	242	1264	9	349	0	550
comp151401_c0_seq6	LOC_Os12g07190.1	78.3	341	74	0	242	1264	9	349	0	550
comp151401_c0_seq7	LOC_Os12g07190.1	72.82	482	131	0	242	1687	9	490	0	713
comp151401_c0_seq9	LOC_Os12g07190.1	78.3	341	74	0	242	1264	9	349	0	550
comp151401_c0_seq12	LOC_Os12g07190.1	69.48	534	163	0	242	1843	9	542	0	752
comp151401_c0_seq14	LOC_Os12g07190.1	78.3	341	74	0	242	1264	9	349	1e-180	550
comp151401_c0_seq15	LOC_Os12g07190.1	78.68	319	68	0	242	1198	9	327	9e-168	515
comp151068_c0_seq1	LOC_Os03g49380.1	67.35	876	272	5	307	2910	8	877	0	1231
comp151068_c0_seq2	LOC_Os03g49380.1	66.23	616	199	3	307	2145	8	617	0	852
comp151068_c0_seq3	LOC_Os03g49380.1	66.4	616	198	3	307	2145	8	617	0	853
comp151068_c0_seq6	LOC_Os03g49380.1	69.32	805	241	3	918	3314	73	877	0	1175
comp151068_c0_seq8	LOC_Os03g49380.1	68.99	603	186	1	254	2059	73	675	0	879
comp151068_c0_seq9	LOC_Os03g49380.1	68.81	545	169	1	915	2546	73	617	0	797
comp150910_c0_seq1	LOC_Os03g06900.1	71.86	732	180	5	175	2346	10	723	0	1083
comp150910_c0_seq2	LOC_Os03g06900.1	82.01	478	86	0	175	1608	10	487	0	836
comp150910_c0_seq3	LOC_Os03g06900.1	81.68	322	59	0	175	1140	10	331	0	546
comp151406_c0_seq2	LOC_Os12g34770.1	45.05	91	49	1	3	275	425	514	4e-19	84
comp151406_c0_seq3	LOC_Os02g53610.1	45.14	175	87	4	8	511	99	271	2e-39	145
comp151406_c0_seq4	LOC_Os04g55140.1	38.94	113	60	5	8	325	403	513	8e-15	72
comp151406_c0_seq5	LOC_Os03g46450.1	47.17	53	27	1	193	351	464	515	1e-14	50.8
[truncated: 35,150 more rows]

## Sheet: TAIR
comp151524_c3_seq2	AT2G27110.3	51.02	49	24	0	930	784	658	706	6e-06	47.8
comp151524_c3_seq7	AT2G27110.3	42.7	89	51	0	511	777	527	615	6e-15	74.7
comp151524_c3_seq8	AT2G27110.3	51.02	49	24	0	821	675	658	706	5e-06	47.8
comp151611_c0_seq1	AT5G11430.1	41.03	468	171	15	3340	2018	88	477	1e-69	253
comp151191_c0_seq1	AT5G53350.1	65.73	569	159	8	220	1863	1	554	0	669
comp151191_c0_seq2	AT5G25752.1	73.78	225	57	1	1241	567	55	277	3e-96	296
comp151274_c0_seq1	AT3G24080.2	44.92	423	214	9	2341	1103	22	435	1e-57	209
comp151089_c1_seq1	AT3G09510.1	27.01	174	114	5	704	216	117	288	1e-10	60.8
comp151717_c0_seq2	AT4G14965.1	74.52	208	53	0	212	835	38	245	1e-110	327
comp151717_c0_seq10	AT4G14965.1	76.14	197	47	0	212	802	38	234	3e-107	317
comp151206_c0_seq1	AT5G18960.1	30.04	446	220	14	443	1615	42	450	7e-45	174
comp151052_c0_seq1	AT5G53280.1	48.89	270	126	6	472	1269	11	272	8e-58	197
comp151052_c0_seq3	AT5G53280.1	53.47	101	38	3	472	771	11	103	1e-21	92.4
comp151063_c0_seq1	AT3G55270.1	63.66	487	138	8	139	1485	1	486	0	627
comp151750_c0_seq1	AT1G09320.1	31.06	322	177	10	4663	3809	35	348	6e-29	123
comp151750_c0_seq2	AT1G09320.1	31.06	322	177	10	4327	3473	35	348	5e-29	123
comp151750_c0_seq3	AT3G62300.1	29.65	199	126	2	815	219	537	721	2e-24	105
comp151750_c0_seq7	AT3G62300.1	29.65	199	126	2	1422	826	537	721	6e-23	105
comp151024_c0_seq3	AT3G60580.1	40.59	202	86	9	12	602	114	286	2e-32	122
comp151024_c1_seq1	AT4G28650.1	46.72	122	65	0	1737	2102	494	615	1e-22	95.5
comp151793_c0_seq1	AT3G18520.1	68.09	282	88	2	1255	416	271	552	2e-144	374
comp151793_c0_seq4	AT3G18520.1	64.33	471	159	4	1819	416	88	552	3e-179	530
comp151834_c0_seq2	AT3G43930.1	47.46	295	129	5	1953	1090	5	280	1e-113	247
comp151834_c0_seq3	AT2G26270.1	55.08	325	142	2	1319	345	150	470	1e-111	353
comp150859_c0_seq1	AT4G37030.1	62.25	551	202	3	1977	337	5	553	0	664
comp150859_c0_seq2	AT4G37030.1	62.25	551	202	3	1928	288	5	553	0	664
comp150859_c0_seq4	AT4G37030.1	61.97	518	191	3	1802	261	5	520	0	618
comp151234_c0_seq1	AT5G46920.1	68.89	225	70	0	31	705	64	288	2e-99	309
comp151234_c4_seq1	AT5G46920.1	78.5	414	86	1	40	1281	302	712	0	693
comp151639_c0_seq1	AT4G19710.2	77.49	853	190	1	491	3049	66	916	0	1358
comp150988_c0_seq1	AT4G32910.1	60	715	274	3	121	2229	1	715	0	847
comp150988_c0_seq2	AT4G32910.1	57.39	744	272	4	121	2316	1	711	0	823
comp151845_c2_seq1	AT1G04790.1	43.67	245	110	7	1747	2403	391	633	1e-47	181
comp150911_c3_seq42	AT2G33210.2	72.73	33	9	0	710	808	65	97	7e-09	56.2
comp150911_c4_seq1	AT1G73400.1	59.57	94	37	1	890	612	212	305	3e-55	129
comp150911_c4_seq7	AT1G73400.1	58.04	255	107	0	1023	259	308	562	1e-118	317
comp150911_c4_seq14	AT1G73400.1	49.1	167	85	0	703	203	308	474	4e-70	155
comp150911_c4_seq17	AT1G73400.1	42.34	222	100	3	906	325	212	433	1e-47	163
comp150911_c4_seq24	AT1G73400.1	52.38	126	60	0	702	325	308	433	1e-48	137
comp150911_c4_seq26	AT1G73400.1	59.09	110	45	0	576	247	457	566	7e-85	143
comp150911_c4_seq27	AT1G73400.1	59.57	94	37	1	889	611	212	305	3e-57	129
comp151853_c0_seq1	AT1G09530.2	36.82	516	221	17	576	2096	1	420	1e-55	203
comp151468_c0_seq1	AT4G32300.1	54.29	687	294	12	146	2182	6	680	0	725
comp151468_c1_seq1	AT4G32300.1	68.92	148	42	2	2	433	674	821	9e-56	191
comp151656_c1_seq2	AT5G56900.2	58.53	598	240	6	2362	578	4	596	0	738
comp151656_c1_seq3	AT5G56900.2	54.77	639	240	7	2485	578	4	596	0	716
comp151656_c1_seq6	AT5G56900.2	52.15	349	162	4	1621	578	252	596	0	385
comp151656_c1_seq8	AT5G56900.2	56	625	240	7	2443	578	4	596	0	723
comp151656_c1_seq11	AT5G56900.2	55.56	630	240	7	2458	578	4	596	0	723
comp151195_c0_seq1	AT3G04350.1	59.01	483	181	5	556	1965	87	565	0	598
comp151593_c0_seq2	AT5G22670.1	25.51	439	262	13	310	1533	8	412	3e-18	88.2
comp151593_c0_seq6	AT5G41630.1	29.02	286	158	9	325	1095	14	283	3e-16	82.4
comp151163_c1_seq1	AT1G78560.1	72.82	309	84	0	537	1463	93	401	9e-124	375
comp151163_c1_seq2	AT3G58830.1	58.9	219	89	1	1248	592	124	341	2e-84	268
comp151163_c1_seq3	AT1G78560.1	71.84	309	87	0	537	1463	93	401	1e-122	374
comp151163_c1_seq4	AT3G58830.1	58.9	219	89	1	1290	634	124	341	4e-84	268
comp151355_c0_seq1	AT5G58380.1	67.04	449	132	3	567	1868	4	451	0	605
comp151843_c0_seq1	AT5G18260.1	41.73	127	68	3	1318	1695	159	280	5e-22	99.8
comp151843_c0_seq3	AT5G18260.1	41.73	127	68	3	1079	1456	159	280	5e-22	99.8
comp151843_c0_seq4	AT5G18260.1	41.73	127	68	3	1125	1502	159	280	1e-22	99.8
comp151843_c0_seq5	AT5G18260.1	41.73	127	68	3	2383	2760	159	280	6e-22	99.8
comp151635_c2_seq1	AT1G78430.1	38.44	333	149	9	1688	711	2	285	1e-27	115
comp151635_c2_seq2	AT1G78430.1	38.44	333	149	9	1688	711	2	285	4e-28	115
comp151117_c0_seq4	AT5G63930.1	53.44	189	78	6	855	1412	897	1078	1e-83	196
comp151117_c0_seq10	AT5G63930.1	53.44	189	78	6	855	1412	897	1078	1e-83	196
comp151790_c0_seq3	AT5G18130.1	30.28	284	158	10	1395	652	1	280	3e-22	97.8
comp151790_c0_seq4	AT5G18130.1	30.28	284	158	10	1414	671	1	280	3e-22	97.8
comp151790_c0_seq6	AT5G18130.1	30.28	284	158	10	1403	660	1	280	3e-22	97.8
comp151790_c0_seq7	AT5G18130.1	38.82	170	93	7	1110	628	113	280	6e-27	109
comp151790_c0_seq8	AT5G18130.1	30.63	284	156	11	1386	646	1	280	4e-28	114
comp151790_c0_seq9	AT5G18130.1	39.53	172	92	7	1161	670	113	280	2e-26	108
comp151790_c0_seq10	AT5G18130.1	30.63	284	156	11	1368	628	1	280	4e-28	114
comp151790_c0_seq11	AT5G18130.1	39.41	170	92	7	1117	635	113	280	4e-26	107
comp151790_c0_seq12	AT5G18130.1	56.41	39	17	0	786	670	242	280	3e-09	57
comp151803_c0_seq1	AT1G59650.1	57.88	520	185	8	2110	554	1	487	0	540
comp150937_c0_seq2	AT4G04790.1	41.48	716	412	4	2650	521	88	802	5e-177	543
comp150937_c0_seq3	AT4G04790.1	41.91	451	257	2	1861	521	353	802	3e-149	365
comp150937_c0_seq6	AT4G21880.1	43.62	376	209	1	1639	521	447	822	6e-92	317
comp150937_c0_seq15	AT4G04790.1	41.74	678	388	4	2102	87	88	764	1e-167	513
comp151715_c0_seq12	AT5G39660.2	36.8	413	170	16	294	1448	106	455	3e-54	193
comp151132_c0_seq1	AT5G05680.1	44.07	801	415	12	118	2484	26	805	0	615
comp151132_c0_seq2	AT5G05680.1	44.28	612	309	11	118	1920	26	616	8e-156	452
comp151536_c3_seq9	AT5G24910.1	44.49	227	118	2	1956	1300	37	263	6e-60	216
comp151536_c3_seq16	AT5G24910.1	55.56	36	16	0	926	1033	392	427	8e-06	47.8
comp151536_c3_seq25	AT5G24910.1	32.53	83	49	1	336	109	20	102	1e-10	60.1
comp151536_c3_seq27	AT5G24910.1	51.16	86	41	1	502	756	175	260	3e-20	94.7
comp151536_c3_seq28	AT5G24910.1	44.49	227	118	2	1308	1964	37	263	4e-60	216
comp151536_c3_seq30	AT5G24910.1	46.79	156	75	3	446	3	272	427	2e-38	137
comp151536_c3_seq31	AT5G24910.1	38.17	131	69	4	5	367	265	393	1e-18	85.9
comp151536_c3_seq33	AT5G24910.1	45.31	128	62	3	275	634	272	399	2e-25	103
comp151536_c3_seq35	AT5G24910.1	42.74	241	130	2	285	983	20	260	1e-63	223
comp151536_c3_seq36	AT5G24910.1	41.01	139	66	6	381	1	265	399	3e-22	95.1
comp151536_c3_seq37	AT2G37975.1	54.39	57	26	0	271	441	22	78	1e-17	74.7
comp151536_c3_seq39	AT2G37975.1	54.39	57	26	0	466	296	22	78	1e-15	71.2
comp151536_c3_seq41	AT5G24900.1	69.64	56	17	0	237	70	465	520	7e-15	69.7
comp151536_c3_seq43	AT5G24910.1	41.01	139	66	6	381	1	265	399	2e-21	94.4
comp151013_c0_seq1	AT2G14820.1	61.55	554	194	10	1119	2759	1	542	0	677
comp151013_c0_seq2	AT2G14820.1	61.55	554	194	10	897	2537	1	542	0	677
comp150933_c0_seq1	AT5G24320.1	45.84	722	329	20	1090	3195	13	692	1e-176	542
comp150933_c0_seq2	AT5G24320.1	45.98	722	328	20	1116	3221	13	692	7e-172	530
comp150933_c0_seq3	AT5G24320.1	45.84	722	329	20	549	2654	13	692	3e-178	541
comp150933_c0_seq5	AT5G24320.1	45.48	730	328	21	549	2678	13	692	2e-170	521
comp150933_c0_seq6	AT5G24320.1	45.48	730	328	21	1116	3245	13	692	6e-170	521
comp151217_c2_seq10	AT2G45990.4	54.72	53	24	0	41	199	2	54	3e-11	64.7
comp151217_c2_seq30	AT2G45990.4	52.83	53	25	0	41	199	2	54	3e-12	63.2
comp151529_c1_seq1	AT4G35733.1	26.79	209	113	9	646	1239	159	338	2e-08	56.6
comp151529_c1_seq2	AT5G46140.1	30.53	95	63	2	795	1073	190	283	2e-06	49.3
comp151529_c1_seq6	AT4G35733.1	26.79	209	113	9	646	1239	159	338	3e-08	56.6
comp151529_c1_seq7	AT2G05970.1	23.68	304	170	13	201	1070	97	352	5e-11	64.7
comp151529_c1_seq8	AT4G17565.1	19.66	295	187	9	201	1061	104	356	2e-07	53.5
comp151529_c1_seq15	AT2G26160.1	25.65	308	159	17	162	995	54	321	2e-08	55.5
comp151529_c1_seq18	AT4G35733.1	26.79	209	113	9	646	1239	159	338	3e-08	56.6
comp151567_c0_seq2	AT5G06620.1	59.21	304	117	3	1506	601	27	325	9e-113	342
comp151530_c0_seq1	AT1G04390.1	38.98	449	263	5	1568	228	408	847	8e-93	318
comp151530_c0_seq3	AT1G04390.1	38.98	449	263	5	1568	228	408	847	1e-92	318
comp151254_c0_seq1	AT2G26760.1	43.26	178	79	4	1	528	221	378	2e-26	104
comp151254_c3_seq7	AT3G11520.1	59.02	61	25	0	276	94	166	226	3e-23	72.4
comp151254_c3_seq17	AT3G11520.1	59.02	61	25	0	276	94	166	226	1e-22	72.4
comp151094_c3_seq2	AT1G07980.1	45.05	91	45	1	271	543	110	195	5e-22	92.8
comp151386_c0_seq1	AT3G55460.1	76.32	38	9	0	684	571	49	86	6e-12	65.5
comp151386_c0_seq4	AT3G55460.1	76.32	38	9	0	583	470	49	86	5e-12	65.5
comp151386_c0_seq5	AT3G55460.1	72.53	91	25	0	1012	740	49	139	3e-38	142
comp151108_c1_seq1	AT1G04130.1	61.28	359	137	1	100	1170	1	359	2e-150	437
comp151108_c1_seq2	AT1G04130.1	60.39	361	139	1	100	1182	1	357	2e-145	425
comp151108_c1_seq3	AT1G04130.1	61.04	326	125	1	288	1259	34	359	4e-134	397
comp151108_c1_seq4	AT1G04130.1	59.7	330	129	1	288	1277	34	359	2e-127	380
comp151108_c1_seq6	AT1G04130.1	52.38	126	56	1	122	499	238	359	4e-38	137
comp151282_c0_seq1	AT4G21670.1	52.5	800	325	14	3762	1477	9	791	0	753
comp151282_c0_seq2	AT4G21670.1	65.59	404	119	4	3777	2623	9	411	0	541
comp151377_c0_seq1	AT5G50340.1	47.92	48	25	0	164	307	283	330	6e-06	45.8
comp151377_c1_seq1	AT1G44820.1	46.38	69	37	0	425	219	134	202	2e-09	55.8
comp151377_c5_seq1	AT3G24740.2	55.56	189	74	2	1427	891	137	325	1e-54	194
comp151377_c5_seq2	AT3G24740.2	56.08	189	73	2	1427	891	137	325	1e-54	194
comp151377_c5_seq5	AT3G24740.2	55.56	189	74	2	1427	891	137	325	2e-54	194
comp151377_c5_seq7	AT3G24740.2	55.56	189	74	2	1427	891	137	325	1e-54	193
comp150960_c0_seq4	AT1G53345.1	54.77	325	103	4	185	1057	10	324	9e-101	310
comp150960_c0_seq13	AT1G53345.1	54.46	325	104	4	185	1057	10	324	9e-100	306
comp151560_c1_seq3	AT4G00430.1	82.09	268	47	1	3014	3814	5	272	1e-149	456
comp151560_c1_seq4	AT4G00430.1	82.09	268	47	1	3046	3846	5	272	1e-149	456
comp151560_c1_seq6	AT4G34412.1	67.44	172	55	1	94	606	1	172	2e-57	194
comp151560_c1_seq8	AT4G34412.1	67.44	172	55	1	551	1063	1	172	3e-56	194
comp151560_c1_seq10	AT5G61220.1	54.22	83	38	0	696	448	3	85	8e-21	85.9
comp151560_c1_seq13	AT5G61220.1	50.6	83	41	0	665	417	3	85	5e-22	89.4
comp151560_c1_seq14	AT4G00430.1	82.09	268	47	1	1389	2189	5	272	2e-155	456
comp151560_c1_seq15	AT4G34412.1	67.44	172	55	1	94	606	1	172	2e-57	194
comp151249_c0_seq1	AT2G20710.1	35.97	417	261	4	326	1561	43	458	7e-82	277
comp151249_c0_seq2	AT2G20710.1	35.97	417	261	4	311	1546	43	458	5e-82	277
comp151148_c0_seq4	AT3G19810.1	34.75	141	77	3	749	327	186	311	6e-15	73.2
comp151761_c1_seq1	AT3G21070.2	69.38	503	148	3	536	2041	27	524	0	712
comp151761_c2_seq1	AT5G57300.3	45.83	72	11	1	639	424	46	89	4e-11	61.2
comp151761_c2_seq2	AT5G57300.3	76.73	245	57	0	1225	491	44	288	2e-135	400
comp151761_c2_seq3	AT5G57300.3	76.74	258	60	0	961	188	31	288	6e-145	420
comp151761_c2_seq4	AT5G57300.3	76.74	258	60	0	1061	288	31	288	2e-144	420
comp151761_c2_seq6	AT5G57300.3	75.66	226	55	0	1233	556	31	256	4e-123	368
comp151761_c2_seq7	AT5G57300.3	76.73	245	57	0	1200	466	44	288	1e-135	400
comp151761_c2_seq9	AT5G57300.3	75.66	226	55	0	1208	531	31	256	3e-123	368
comp150899_c0_seq2	AT1G24350.1	73.94	142	37	0	808	383	19	160	4e-69	219
comp150899_c0_seq4	AT3G62080.1	53.78	344	158	1	2346	1315	6	348	1e-122	379
comp150899_c0_seq5	AT3G62080.2	52.76	199	93	1	2378	1782	45	242	9e-99	222
comp150899_c0_seq6	AT3G62080.1	54.93	142	64	0	575	150	203	344	2e-41	147
comp151205_c0_seq1	AT5G09430.1	57.78	45	19	0	851	717	266	310	3e-09	57.4
comp151205_c0_seq2	AT5G09430.1	55.56	45	20	0	802	668	266	310	8e-09	55.8
comp151205_c1_seq1	AT5G09430.1	56.49	262	107	3	301	1071	13	272	4e-92	282
comp151025_c2_seq5	AT1G33420.1	47.68	237	118	2	2361	1651	421	651	3e-68	241
comp151025_c2_seq10	AT1G33420.1	47.68	237	118	2	2264	1554	421	651	2e-68	241
comp151025_c2_seq11	AT1G33420.1	55.12	283	111	5	840	1	155	424	3e-93	308
comp151025_c2_seq13	AT1G33420.1	42.68	157	79	4	1015	554	2	150	7e-24	104
comp151025_c2_seq19	AT1G33420.1	47.68	237	118	2	2204	1494	421	651	1e-68	241
comp151025_c2_seq21	AT1G33420.1	55.12	283	111	5	840	1	155	424	2e-94	308
comp151025_c2_seq22	AT1G33420.1	50.22	446	193	10	1320	1	2	424	6e-132	404
comp151025_c2_seq27	AT1G33420.1	47.68	237	118	2	2347	1637	421	651	3e-68	241
comp151025_c2_seq28	AT1G33420.1	47.68	237	118	2	2975	2265	421	651	1e-67	241
comp150980_c0_seq1	AT3G48380.1	59.01	644	249	9	235	2145	10	645	0	712
comp150980_c0_seq2	AT3G48380.1	59.16	644	248	9	235	2145	10	645	0	714
comp151515_c0_seq1	AT1G79690.1	69.42	775	231	2	229	2553	4	772	0	1132
comp151515_c0_seq2	AT1G79690.1	68.83	571	171	3	229	1941	4	567	0	818
comp151515_c0_seq3	AT1G79690.1	69.55	775	230	2	229	2553	4	772	0	1133
comp151757_c0_seq1	AT4G08950.1	69.55	266	75	3	1041	262	49	314	4e-126	368
comp151757_c0_seq2	AT4G08950.1	67.65	272	82	3	1059	262	43	314	1e-127	373
comp151757_c0_seq3	AT4G08950.1	68.8	266	77	3	949	170	49	314	2e-126	368
comp151757_c0_seq4	AT4G08950.1	68.53	251	73	3	735	1	49	299	4e-117	342
comp151757_c0_seq5	AT4G08950.1	66.53	248	74	3	886	170	67	314	3e-115	338
comp151757_c0_seq6	AT4G08950.1	68.01	272	81	3	967	170	43	314	2e-129	376
comp151757_c2_seq1	AT5G64260.1	46.75	77	35	1	61	291	2	72	1e-15	71.2
comp151596_c0_seq2	AT1G60420.1	39.04	415	217	6	1761	532	175	558	4e-88	298
comp151596_c0_seq3	AT1G60420.1	39.04	415	217	6	1761	532	175	558	1e-89	297
comp151596_c0_seq9	AT1G60420.1	41.13	389	218	5	1680	532	175	558	1e-91	308
comp151596_c0_seq10	AT1G60420.1	39.04	415	217	6	1761	532	175	558	1e-88	298
comp151596_c0_seq13	AT1G60420.1	41.13	389	218	5	1680	532	175	558	2e-92	308
comp151596_c0_seq14	AT3G25480.1	59.3	172	68	1	2000	2515	74	243	2e-54	192
comp151596_c0_seq15	AT1G60420.1	37.16	436	217	7	1824	532	175	558	3e-85	287
comp151596_c0_seq16	AT1G60420.1	37.16	436	217	7	1824	532	175	558	5e-85	285
comp151596_c0_seq18	AT4G31240.2	40.82	196	113	3	1552	968	16	209	7e-54	126
comp151596_c0_seq19	AT1G60420.1	39.04	415	217	6	1761	532	175	558	1e-89	297
comp151596_c0_seq20	AT1G60420.1	39.02	410	218	6	1743	532	175	558	1e-88	296
comp151596_c0_seq24	AT3G25480.1	59.3	172	68	1	2081	2596	74	243	2e-54	192
comp151596_c1_seq1	AT4G34950.1	78.48	223	48	0	1069	401	340	562	9e-103	319
comp151646_c7_seq1	AT1G30470.1	59.42	377	146	2	3143	2031	2	377	9e-176	454
comp151646_c7_seq10	AT1G30470.1	48.17	739	314	9	3295	1115	2	683	0	627
comp151646_c7_seq24	AT1G30470.1	51.3	694	314	8	3053	1008	2	683	0	654
comp151161_c0_seq2	AT1G18340.1	71.74	46	13	0	831	694	237	282	3e-13	71.6
comp151161_c0_seq3	AT1G18340.1	83.78	37	6	0	804	694	246	282	5e-14	73.2
comp151161_c1_seq1	AT1G18340.1	79.27	82	17	0	877	1122	163	244	1e-62	140
comp151161_c1_seq2	AT1G18340.1	63.6	228	73	5	371	1042	23	244	1e-79	249
comp151786_c0_seq1	AT3G58490.1	59.06	403	164	1	65	1273	15	416	2e-147	435
comp151786_c0_seq2	AT5G46050.1	58.35	473	189	4	1891	494	111	582	0	567
comp151786_c0_seq3	AT5G46050.1	57.37	190	79	1	1649	1086	111	300	2e-69	241
comp151786_c0_seq5	AT5G46050.1	60.52	580	221	4	2212	494	4	582	0	690
comp151786_c0_seq6	AT5G46050.1	56.48	193	82	1	1067	495	108	300	2e-71	242
comp151786_c0_seq9	AT5G46050.1	61.62	297	112	1	1379	495	4	300	1e-114	361
comp150959_c0_seq1	AT1G27840.2	58.56	263	104	2	1162	380	134	393	6e-89	292
comp150959_c0_seq3	AT1G27840.2	58.56	263	104	2	1162	380	134	393	7e-89	292
comp150959_c0_seq4	AT1G27840.1	63.8	453	159	2	1732	380	1	450	0	558
comp150959_c0_seq5	AT1G27840.2	58.56	263	104	2	1162	380	134	393	8e-89	292
comp151528_c0_seq1	AT5G15300.1	52.88	520	231	4	24	1562	11	523	0	565
comp151110_c0_seq1	AT3G47570.1	32	75	40	1	226	2	921	984	2e-06	45.1
comp151110_c0_seq2	AT3G47570.1	46.96	115	50	1	346	2	881	984	1e-29	114
comp151110_c8_seq4	AT5G39390.1	55.26	76	33	1	226	2	349	424	3e-22	90.1
comp151110_c8_seq5	AT3G47580.1	52.24	67	31	1	199	2	852	918	4e-17	76.3
comp151078_c0_seq1	AT5G36950.1	80.12	483	93	3	1705	260	104	584	0	821
comp151078_c0_seq2	AT5G36950.1	80.12	483	93	3	1732	287	104	584	0	821
comp151702_c0_seq1	AT1G33470.2	51.37	255	87	8	467	1195	3	232	5e-61	208
comp151702_c0_seq2	AT1G33470.2	51.31	267	93	8	467	1231	3	244	5e-65	219
comp151702_c0_seq4	AT4G14300.1	63.6	239	80	2	3166	2450	1	232	4e-86	287
comp151702_c0_seq7	AT2G24790.2	75.93	54	13	0	163	2	5	58	9e-26	98.2
comp151826_c1_seq1	AT3G26000.1	47.98	248	127	1	1281	544	201	448	1e-71	242
comp151826_c1_seq2	AT3G26000.1	47.98	248	127	1	1281	544	201	448	7e-71	243
comp151826_c1_seq3	AT5G05190.1	35.33	150	74	2	1458	1907	480	606	9e-20	94.4
comp150985_c0_seq1	AT3G27700.2	38.09	848	424	22	745	3228	36	802	1e-142	462
comp150861_c0_seq1	AT5G15050.1	68.39	348	109	1	1491	448	87	433	2e-171	503
comp150861_c0_seq2	AT5G15050.1	74.14	348	89	1	1491	448	87	433	0	544
comp150861_c0_seq3	AT5G15050.1	72.41	348	96	0	1540	497	87	434	0	555
comp150861_c0_seq4	AT5G63840.1	68.35	853	252	8	3114	589	20	865	0	1227
comp150861_c0_seq5	AT5G15050.1	77.87	348	77	0	1539	496	87	434	0	594
comp151346_c2_seq1	AT3G24255.1	26.57	143	93	3	543	944	19	158	1e-08	56.6
comp151054_c0_seq1	AT5G47490.1	43.55	1171	523	30	4319	915	230	1298	0	745
comp151054_c0_seq2	AT5G47490.1	43.55	1171	523	30	4319	915	230	1298	0	744
comp151835_c0_seq3	AT3G20810.3	61.22	263	96	3	3	773	64	326	9e-107	338
comp151835_c0_seq12	AT3G20810.3	57.83	332	103	4	3	887	64	395	2e-134	391
comp151835_c0_seq17	AT3G20810.1	62.33	292	104	3	3	860	64	355	4e-131	382
comp151835_c0_seq18	AT3G20810.3	54.29	175	75	2	3	512	64	238	2e-52	190
comp151637_c0_seq1	AT3G59580.2	48.04	818	370	16	1027	3399	98	887	0	669
comp151637_c0_seq2	AT3G59580.2	48.17	818	369	16	931	3303	98	887	0	673
comp151637_c0_seq3	AT3G59580.2	47.87	821	370	16	931	3312	98	887	0	664
comp151637_c0_seq4	AT3G59580.2	63.35	161	58	1	1	483	98	257	1e-57	206
comp151637_c0_seq5	AT3G59580.2	47.71	807	364	15	1027	3369	98	872	0	654
comp151389_c0_seq1	AT3G18290.1	65.21	1216	390	16	4430	843	52	1254	0	1536
comp151784_c0_seq5	AT5G54000.1	46.79	280	141	4	1	834	72	345	3e-89	275
comp151784_c0_seq18	AT3G04030.1	76.92	52	11	1	1560	1405	20	70	7e-17	82.8
comp151784_c0_seq19	AT3G04030.3	51.74	402	169	5	1934	729	17	393	5e-119	366
comp151784_c0_seq43	AT3G04030.3	51.48	406	172	5	1946	729	13	393	1e-118	366
comp151784_c0_seq56	AT2G34357.1	54.14	157	62	3	1490	1041	1105	1258	2e-31	132
comp151784_c0_seq57	AT5G54000.1	48.46	260	128	3	1	774	72	327	8e-88	268
comp151784_c0_seq59	AT2G34357.1	54.14	157	62	3	1522	1073	1105	1258	3e-31	132
comp150948_c5_seq1	AT2G33840.1	73.89	180	43	1	1470	943	31	210	3e-163	297
comp150948_c6_seq1	AT1G01050.1	86.08	194	27	0	1405	824	12	205	2e-119	357
comp150948_c6_seq3	AT1G01050.1	90	160	16	0	1494	1015	12	171	3e-101	311
comp150948_c6_seq5	AT2G46860.1	75.58	172	14	1	1529	1014	32	175	5e-85	265
comp150948_c6_seq8	AT2G46860.1	87.3	63	8	0	1203	1015	113	175	2e-35	122
comp150948_c6_seq9	AT1G01050.1	83.65	104	17	0	2261	1950	109	212	7e-53	187
comp150948_c6_seq11	AT1G01050.1	87.06	201	26	0	2552	1950	12	212	7e-123	377
comp150948_c6_seq12	AT1G01050.1	88.89	63	7	0	2350	2162	109	171	5e-41	121
comp151427_c0_seq1	AT4G33070.1	92.86	28	2	0	85	2	45	72	3e-10	59.3
comp151427_c1_seq1	AT2G20560.1	58.23	158	66	0	795	1268	180	337	4e-99	198
comp151427_c4_seq1	AT2G19710.1	63.81	210	73	2	4038	3412	1	208	2e-80	287
comp150879_c0_seq1	AT4G02020.1	85.71	259	36	1	1985	2761	595	852	5e-156	443
comp150879_c0_seq2	AT4G02020.1	85.71	259	36	1	1985	2761	595	852	5e-156	443
comp150879_c0_seq3	AT4G02020.1	77.45	368	81	2	1738	2841	487	852	0	573
comp151251_c1_seq2	AT4G22830.1	78.35	97	21	0	400	690	90	186	3e-47	171
comp151251_c1_seq3	AT4G22830.1	74.68	79	20	0	75	311	108	186	1e-35	136
comp151251_c1_seq4	AT4G22830.1	78.35	97	21	0	400	690	90	186	3e-47	171
comp151035_c1_seq1	AT5G66980.1	25.48	310	182	7	2102	1287	1	299	8e-20	92.4
comp151035_c1_seq2	AT5G66980.1	25.48	310	182	7	2177	1362	1	299	8e-20	92.4
comp151035_c1_seq3	AT5G66980.1	25.16	310	183	7	1411	596	1	299	8e-20	90.9
comp151351_c0_seq1	AT1G02640.1	67.51	751	230	4	108	2351	24	763	0	1019
comp151694_c0_seq1	AT5G42810.1	50	152	75	1	226	678	1	152	6e-45	164
comp151694_c0_seq9	AT1G22100.1	49.31	436	205	5	232	1527	4	427	5e-121	372
comp151694_c0_seq14	AT1G22100.1	48.43	382	182	5	497	1636	4	372	2e-116	355
comp151694_c0_seq15	AT1G22100.1	49.31	436	205	5	295	1590	4	427	7e-121	373
comp151694_c0_seq16	AT1G22100.1	48.41	440	211	5	275	1582	4	431	5e-136	408
comp151694_c0_seq25	AT5G42810.1	48.34	211	100	4	269	892	1	205	1e-60	210
comp151694_c0_seq26	AT5G42810.1	48.34	211	100	4	269	892	1	205	4e-61	210
comp151607_c0_seq2	AT3G54870.1	54.5	833	309	6	545	2860	93	916	0	826
comp151422_c1_seq1	AT1G27340.1	33.33	72	45	2	742	530	117	186	2e-06	48.9
comp151422_c2_seq1	AT5G66830.1	29.06	117	79	3	773	1120	273	386	2e-06	50.8
comp151422_c2_seq3	AT5G66830.1	27.89	190	114	8	589	1128	208	384	5e-08	55.8
comp151422_c2_seq6	AT5G66830.1	33.33	84	53	2	5	253	303	384	5e-06	43.9
comp151422_c2_seq7	AT5G66830.1	29.06	117	79	3	773	1120	273	386	2e-06	50.8
comp151369_c0_seq1	AT3G04750.1	46.96	624	324	7	66	1919	25	647	0	575
comp151369_c0_seq2	AT3G04750.1	46.79	624	325	7	66	1919	25	647	0	572
comp151369_c0_seq3	AT3G04750.1	47.28	624	322	7	66	1919	25	647	0	579
comp151797_c3_seq5	ATCG01280.1	53.12	64	30	0	1038	847	529	592	5e-08	56.2
comp151797_c3_seq7	ATCG01280.1	53.12	64	30	0	1231	1040	529	592	6e-08	56.2
comp151780_c0_seq1	AT3G22400.1	67.56	484	156	1	1390	2841	404	886	0	687
comp151780_c0_seq2	AT1G55020.1	60.18	334	124	3	397	1383	54	383	2e-134	415
comp151780_c0_seq3	AT1G55020.1	62.14	898	300	8	152	2842	1	859	0	1122
comp151780_c0_seq4	AT3G22400.1	64.12	510	156	2	1390	2919	404	886	0	674
comp151780_c0_seq5	AT1G55020.1	63.99	872	300	7	152	2764	1	859	0	1135
comp151780_c0_seq8	AT1G55020.1	65.24	817	267	7	397	2829	54	859	0	1081
comp151518_c0_seq1	AT3G42170.1	32.01	278	150	8	1214	396	431	674	1e-33	133
comp151518_c2_seq4	AT3G42170.1	29.93	401	248	10	305	1453	49	434	3e-47	174
comp151657_c0_seq1	AT2G28000.1	66.3	460	155	0	152	1531	42	501	0	592
comp151657_c1_seq1	AT5G18820.1	67.42	89	29	0	777	511	484	572	6e-35	132
comp151236_c0_seq1	AT3G46660.1	41.43	70	38	2	204	1	374	442	2e-12	62
comp151236_c1_seq1	AT2G17450.1	38.24	68	42	0	633	836	70	137	1e-12	67
comp151236_c1_seq2	AT1G22360.1	42.92	480	249	9	134	1513	6	480	1e-110	345
comp151236_c1_seq3	AT1G22360.1	48.45	291	136	4	742	1578	192	480	4e-92	245
comp151236_c1_seq5	AT1G22400.1	39.59	485	269	6	131	1525	8	488	6e-111	345
comp151236_c1_seq6	AT1G49220.1	47.89	71	31	2	361	573	103	167	3e-15	74.7
comp151236_c1_seq9	AT5G47610.1	54.32	81	31	2	624	866	78	152	5e-20	86.3
comp151236_c1_seq10	AT5G47610.1	62.32	69	20	2	406	612	90	152	3e-20	86.3
comp151236_c1_seq11	AT1G22400.1	53.95	430	184	5	263	1510	58	487	6e-157	463
comp151236_c1_seq12	AT1G22400.1	58.37	418	165	3	264	1490	58	475	6e-176	508
comp151236_c1_seq13	AT1G22380.1	56.21	306	128	1	666	1565	169	474	2e-159	364
comp151236_c1_seq16	AT5G47610.1	56.94	72	28	1	81	296	84	152	6e-22	87
comp151236_c1_seq19	AT5G47610.1	36.67	150	68	3	379	816	26	152	3e-26	103
comp151576_c1_seq1	AT1G19140.1	72.73	209	57	0	313	939	92	300	8e-111	334
comp151576_c1_seq2	AT5G01270.1	66.74	427	140	2	148	1425	38	463	0	590
comp151576_c1_seq4	AT4G21670.1	63.08	428	154	2	409	1692	53	476	0	564
comp151576_c1_seq5	AT4G21670.1	50.47	860	391	13	410	2932	53	896	0	765
comp151576_c1_seq6	AT4G21670.1	49.88	838	386	13	148	2601	53	876	0	742
comp151576_c1_seq7	AT5G01270.1	66.74	427	140	2	148	1425	38	463	0	590
comp151819_c0_seq1	AT4G00340.1	50	298	140	4	667	1548	25	317	2e-86	293
comp151819_c1_seq1	AT2G19090.1	45.57	316	136	6	618	1487	468	773	1e-76	261
comp151819_c1_seq2	AT2G19090.1	46.6	427	191	7	209	1408	357	773	4e-103	332
comp151395_c0_seq1	AT5G26850.4	51.99	602	261	9	236	1996	1	589	0	601
comp150990_c0_seq2	AT1G61900.1	69.7	66	20	0	726	529	343	408	4e-21	92.4
comp150990_c0_seq4	AT1G61900.2	54.08	331	144	1	3746	2754	20	342	1e-111	361
comp150990_c0_seq6	AT1G61900.2	54.08	331	144	1	3746	2754	20	342	6e-112	361
comp150990_c0_seq7	AT1G61900.1	56.68	397	164	1	1718	528	20	408	9e-151	449
comp151558_c0_seq1	AT5G04290.1	36.09	496	248	9	4639	3332	169	655	9e-80	292
comp151558_c0_seq2	AT5G04290.1	43.57	544	268	5	5054	3540	112	655	3e-139	474
comp151558_c0_seq3	AT5G04290.1	41.3	385	180	5	4702	3686	271	655	2e-77	284
comp151558_c0_seq5	AT5G04290.1	41.3	385	180	5	4494	3478	271	655	1e-78	288
comp151689_c0_seq1	AT4G32050.1	49.6	619	294	6	155	2008	10	611	0	569
comp151689_c0_seq3	AT4G32050.1	50	410	197	3	155	1381	10	412	2e-159	395
comp151813_c0_seq2	AT5G27390.1	69.41	170	52	0	1004	495	71	240	1e-82	259
comp151813_c0_seq3	AT5G27390.1	69.41	170	52	0	958	449	71	240	1e-83	261
comp151565_c0_seq3	AT5G18475.1	43.02	172	98	0	1889	1374	332	503	3e-39	151
comp151565_c0_seq4	AT5G18475.1	43.02	172	98	0	2339	1824	332	503	5e-38	149
comp151610_c0_seq1	AT3G18380.1	67.96	284	67	3	1950	1171	1	284	1e-114	355
comp151610_c0_seq2	AT3G18380.1	67.96	284	67	3	1950	1171	1	284	4e-115	356
comp151122_c1_seq1	AT2G32440.2	32.7	477	267	6	1579	170	51	480	8e-88	286
comp151122_c1_seq2	AT2G32440.2	35.86	435	267	5	1453	170	51	480	2e-95	305
comp151122_c1_seq4	AT2G32440.2	35.59	413	254	5	1317	100	51	458	4e-89	286
comp151391_c0_seq1	AT3G24010.1	54.89	235	98	3	1233	550	1	234	3e-80	251
comp151581_c1_seq1	AT4G02280.1	80.32	742	141	2	112	2325	1	741	0	1266
comp151581_c1_seq2	AT4G02280.1	80.81	370	71	0	968	2077	289	658	0	644
comp151581_c1_seq3	AT4G02280.1	82.17	415	74	0	106	1350	394	808	0	746
comp151551_c0_seq1	AT4G39830.1	60.48	582	189	4	191	1909	32	581	0	744
comp151551_c0_seq2	AT4G39830.1	60.9	335	127	3	1041	2036	248	581	2e-140	430
comp151551_c0_seq3	AT4G39830.1	64	550	189	3	191	1813	32	581	0	759
comp151551_c0_seq5	AT4G39830.1	60.9	335	127	3	1156	2151	248	581	6e-140	430
comp151551_c0_seq7	AT4G39830.1	60.9	335	127	3	1250	2245	248	581	1e-139	430
comp151125_c11_seq1	AT1G09820.1	44.22	502	271	5	89	1582	103	599	1e-136	424
comp151247_c0_seq1	AT4G26965.1	55.56	189	64	4	315	836	1	184	2e-55	185
comp151247_c0_seq3	AT4G26965.1	77.19	57	13	0	440	610	37	93	1e-23	96.7
comp151247_c0_seq4	AT4G26965.1	70.27	74	22	0	315	536	1	74	1e-30	118
comp151247_c0_seq5	AT4G26965.1	69.74	76	22	1	369	596	19	93	3e-27	106
comp151247_c0_seq9	AT4G26965.1	66.67	117	37	2	369	719	19	133	2e-38	139
comp151247_c0_seq11	AT4G26965.1	77.27	44	10	0	443	574	38	81	9e-15	73.9
comp151247_c0_seq12	AT4G26965.1	68.92	74	23	0	315	536	1	74	1e-29	115
comp151482_c3_seq1	AT2G26200.1	53.87	555	231	7	66	1673	16	564	0	594
comp151482_c3_seq2	AT2G26200.1	53.56	407	170	6	491	1654	158	564	1e-164	419
comp151482_c3_seq4	AT2G26200.1	48.15	351	163	5	745	1740	214	564	2e-163	315
comp151187_c0_seq1	AT4G19440.2	36.23	138	74	1	6	419	611	734	1e-20	89
comp151187_c0_seq2	AT5G12100.1	41.6	387	219	5	1157	3	49	430	7e-77	257
comp151232_c0_seq1	AT1G36990.1	28.21	312	164	10	965	1780	176	467	1e-21	100
comp151583_c0_seq1	AT1G21200.1	50.98	459	196	8	1708	371	1	443	8e-112	352
comp151788_c0_seq1	AT1G31600.2	61.71	350	116	5	127	1146	2	343	2e-137	406
comp151788_c0_seq2	AT1G31600.2	66.52	227	72	2	426	1103	120	343	3e-111	311
comp151788_c0_seq4	AT1G31600.2	66.52	227	72	2	426	1103	120	343	4e-111	311
comp150883_c0_seq1	AT1G60900.1	67	400	114	4	1454	303	190	587	4e-171	511
comp150883_c0_seq2	AT1G60900.1	67	400	114	4	1478	327	190	587	5e-171	511
comp151787_c0_seq1	AT4G12650.1	82.76	644	110	1	2877	946	10	652	0	1058
comp151677_c0_seq3	AT1G48110.2	41.46	632	322	17	3135	1288	5	604	2e-137	434
comp151677_c0_seq4	AT1G79270.1	69.77	43	13	0	208	80	335	377	2e-13	65.1
comp150955_c0_seq1	AT4G05000.2	72.2	205	55	1	162	776	3	205	1e-102	306
comp150955_c0_seq2	AT4G05000.2	75.24	210	50	1	282	911	3	210	2e-109	325
comp150955_c0_seq5	AT4G05000.2	71.9	210	57	1	162	791	3	210	1e-105	314
comp151804_c0_seq1	AT4G21700.1	33.79	870	437	26	2380	83	113	947	5e-116	382
comp151804_c0_seq3	AT4G21700.1	33.91	870	440	26	2392	83	113	947	1e-116	383
comp151348_c0_seq1	AT3G62330.1	43.86	497	226	13	196	1623	8	472	4e-98	320
comp151348_c0_seq2	AT3G62330.1	46.14	479	219	13	196	1557	8	472	4e-98	319
comp151348_c0_seq3	AT3G62330.1	53.1	258	108	5	196	936	8	263	5e-63	223
comp151850_c0_seq1	AT1G13570.1	29.77	430	245	15	1688	483	14	414	2e-20	94.4
comp151850_c0_seq5	AT1G13570.1	33.03	109	69	2	800	483	307	414	8e-08	53.1
comp151690_c0_seq1	AT4G32010.1	44.64	905	342	16	178	2844	7	768	0	663
comp151368_c0_seq1	AT1G15520.1	68.03	1389	424	4	393	4556	28	1397	0	1857
comp151617_c1_seq2	AT1G69380.1	67.46	209	63	2	353	970	83	289	2e-94	291
comp151617_c1_seq8	AT1G69380.1	69.07	291	85	2	353	1216	83	371	3e-142	419
comp151263_c0_seq1	AT5G01660.1	42.86	392	219	4	1268	2428	265	656	3e-94	315
comp151033_c0_seq1	AT2G16050.1	30.43	299	150	8	163	1056	1	242	5e-41	148
comp151033_c0_seq2	AT2G16050.1	36.09	133	80	3	163	558	1	129	1e-33	95.9
comp151398_c0_seq1	AT5G65620.1	87.5	328	41	0	1396	413	464	791	0	586
comp151398_c1_seq1	AT5G65620.1	73.92	441	101	1	110	1390	31	471	0	644
comp150862_c0_seq4	AT3G15140.1	64.67	150	53	0	2110	2559	188	337	1e-62	217
comp150862_c0_seq5	AT3G15140.1	63.85	260	94	0	319	1098	78	337	1e-122	374
comp150862_c0_seq10	AT3G15140.1	63.85	260	94	0	181	960	78	337	2e-126	375
comp150862_c0_seq15	AT3G15140.1	58.54	164	65	1	319	801	78	241	7e-66	212
comp150862_c0_seq19	AT3G15140.1	58.54	164	65	1	348	830	78	241	3e-66	213
comp151463_c0_seq1	AT3G19930.1	69.57	46	14	0	366	229	461	506	2e-15	72.8
comp151463_c1_seq2	AT1G11260.1	64.22	313	90	2	1426	488	3	293	5e-160	352
comp151463_c1_seq5	AT1G11260.1	69.31	303	92	1	912	7	152	454	1e-145	438
comp151463_c1_seq8	AT4G21480.1	68.25	252	79	1	765	13	199	450	8e-150	347
comp151463_c1_seq16	AT1G11260.1	64.22	313	90	2	1426	488	3	293	3e-160	352
comp151737_c0_seq1	AT3G53720.1	57.57	634	237	10	2094	238	225	841	0	710
comp151737_c0_seq2	AT3G53720.1	59.34	514	178	9	2160	664	225	722	0	589
comp151017_c0_seq2	AT2G17030.1	25.18	425	256	20	38	1234	3	391	2e-11	66.6
comp151120_c0_seq1	AT4G14190.1	44.87	439	239	3	1780	473	63	501	7e-115	358
comp151464_c2_seq1	AT1G27480.1	53.97	428	183	6	50	1315	2	421	1e-145	437
comp151727_c0_seq1	AT2G35680.1	58.3	247	85	2	1413	724	21	266	2e-89	284
comp151215_c0_seq2	AT2G31530.1	66.1	292	94	1	668	1543	82	368	0	395
comp151215_c0_seq3	AT2G31530.1	72.8	500	130	2	308	1807	82	575	0	733
comp151215_c0_seq5	AT2G31530.1	72.8	500	130	2	668	2167	82	575	0	733
comp151045_c2_seq1	AT1G26660.1	56.93	137	59	0	2779	3189	5	141	4e-48	171
comp151045_c2_seq8	AT1G26660.1	57.75	71	30	0	374	586	5	75	2e-30	90.5
comp151045_c2_seq10	AT1G26660.1	57.66	137	58	0	374	784	5	141	3e-51	172
comp151045_c2_seq12	AT1G26660.1	59.82	112	45	0	528	863	30	141	1e-42	150
comp151045_c2_seq18	AT1G26660.1	47.89	142	44	2	528	953	30	141	2e-35	130
comp151045_c3_seq3	AT4G21200.1	64	75	27	0	483	259	260	334	1e-25	105
comp151045_c3_seq6	AT4G21200.1	54.14	314	127	3	1231	329	2	311	9e-112	336
comp151045_c3_seq8	AT4G21200.1	53.11	273	111	3	1067	288	2	270	5e-89	276
comp151045_c3_seq11	AT4G21200.3	50	146	60	2	649	251	2	147	5e-38	134
comp151045_c3_seq14	AT4G21200.1	53.11	273	111	3	1088	309	2	270	7e-89	276
comp150906_c2_seq1	AT3G22260.1	74.12	170	44	0	584	1093	71	240	5e-88	272
comp150906_c2_seq2	AT3G22260.1	70.39	206	58	2	315	926	36	240	8e-100	300
comp150906_c2_seq4	AT3G22260.1	74.71	170	43	0	632	1141	71	240	4e-88	273
comp150906_c2_seq5	AT3G22260.1	68.79	173	51	2	315	827	36	207	3e-77	243
comp150906_c2_seq6	AT3G22260.1	66.25	80	24	2	315	548	36	114	4e-26	103
comp150906_c2_seq9	AT3G22260.1	70.34	145	40	2	315	743	36	179	5e-65	206
comp151704_c0_seq3	AT1G02370.1	42.62	61	30	2	801	622	140	196	2e-08	44.7
comp151034_c0_seq2	AT3G56330.1	55.04	129	57	1	1803	1417	274	401	8e-37	143
comp151034_c0_seq4	AT3G56330.1	58.43	166	68	1	1910	1413	237	401	1e-105	204
comp151034_c0_seq6	AT3G56330.1	64.71	238	83	1	1275	562	191	427	9e-107	326
comp151034_c0_seq7	AT3G56330.1	58.24	364	142	3	2503	1412	48	401	6e-148	447
comp151034_c0_seq9	AT3G56330.1	60.42	192	75	1	1137	562	237	427	7e-83	245
comp151286_c0_seq1	AT1G73240.1	51.47	373	176	3	1580	468	150	519	4e-106	333
comp151459_c1_seq3	AT2G36010.1	52.5	160	71	3	1097	633	298	457	8e-40	154
comp151459_c1_seq7	AT2G36010.1	54.79	188	80	3	1181	633	270	457	3e-53	194
comp151459_c1_seq21	AT2G36010.1	63.85	130	47	0	1288	899	234	363	5e-49	179
comp151109_c0_seq1	AT5G61190.1	77.93	145	32	0	44	478	12	156	2e-66	241
comp151109_c0_seq3	AT5G61190.1	77.93	145	32	0	44	478	12	156	1e-66	241
comp150962_c5_seq1	AT4G38270.2	34.78	138	81	2	464	856	66	201	3e-09	57.8
comp150962_c6_seq1	AT4G38270.1	71.9	459	125	1	1751	387	218	676	0	676
comp150962_c6_seq21	AT4G38270.1	81.94	310	56	0	1316	387	367	676	0	532
comp150962_c6_seq23	AT4G38270.1	68.89	225	66	1	3439	2777	264	488	3e-91	313
comp150962_c6_seq25	AT3G20260.1	31.03	145	95	3	689	267	164	307	8e-06	48.5
comp150962_c9_seq5	AT2G04750.1	51.65	91	43	1	723	451	375	464	2e-36	88.2
comp151825_c0_seq1	AT5G64440.1	58.02	536	223	2	78	1682	1	535	0	653
comp151825_c0_seq3	AT5G64440.1	58.65	607	248	3	78	1895	1	605	0	748
comp151825_c0_seq4	AT5G64440.1	58.65	607	248	3	198	2015	1	605	0	747
comp151825_c0_seq9	AT5G64440.1	60.96	607	234	3	78	1895	1	605	0	739
comp151825_c0_seq10	AT5G64440.1	61.39	606	232	2	355	2169	1	605	0	701
comp151825_c0_seq12	AT5G64440.1	61.36	515	198	1	335	1876	1	515	0	586
comp151825_c0_seq13	AT5G64440.1	59.08	606	246	2	335	2149	1	605	0	711
comp151825_c0_seq16	AT5G64440.1	60.96	607	234	3	198	2015	1	605	0	738
comp151305_c1_seq2	AT1G15030.1	30.51	295	162	12	1609	788	50	322	4e-20	94.4
comp151103_c0_seq2	AT1G20300.1	63.04	230	83	1	805	116	310	537	3e-99	304
comp151103_c0_seq3	AT1G20300.1	56.1	426	182	2	2670	1393	117	537	2e-158	479
comp151103_c0_seq5	AT1G20300.1	56.1	426	182	2	2628	1351	117	537	1e-158	479
comp151103_c0_seq15	AT1G20300.1	63.04	230	83	1	967	278	310	537	2e-98	304
comp151103_c1_seq2	AT5G03470.1	49.8	249	125	0	916	170	243	491	3e-84	265
comp151747_c1_seq3	AT2G35800.1	47.6	479	184	5	206	1441	205	683	5e-170	433
comp151747_c1_seq4	AT2G35800.1	47.81	479	183	5	206	1441	205	683	7e-171	436
comp151747_c1_seq5	AT2G26360.1	68.39	174	55	0	340	861	203	376	5e-80	255
comp151747_c1_seq8	AT2G35800.1	46.59	88	47	0	595	858	431	518	2e-19	89.7
comp151221_c0_seq2	AT4G13110.1	52.09	215	86	4	455	1099	29	226	2e-53	189
comp151221_c0_seq5	AT4G13110.1	52.7	148	53	4	455	898	29	159	3e-36	139
comp151221_c0_seq6	AT2G30360.1	41.26	206	103	5	1	582	218	417	2e-41	153
comp151221_c0_seq8	AT2G30360.1	41.26	206	103	5	1	582	218	417	3e-41	153
comp151221_c0_seq9	AT2G30360.1	61.04	77	25	1	1	231	218	289	1e-25	108
comp151221_c0_seq10	AT2G30360.1	41.26	206	103	5	1	582	218	417	2e-41	153
comp151221_c1_seq2	AT5G13500.3	72.38	344	90	1	3173	2142	18	356	3e-153	467
comp151221_c1_seq5	AT5G13500.3	74.09	359	90	2	3219	2143	1	356	6e-160	483
comp151221_c1_seq7	AT5G13500.3	74.65	359	88	2	1708	632	1	356	4e-175	509
comp151221_c1_seq8	AT5G13500.3	73.26	344	87	1	1439	408	18	356	7e-162	471
comp151221_c1_seq14	AT5G13500.3	74.65	359	88	2	1484	408	1	356	1e-176	509
comp151022_c0_seq1	AT2G32120.2	67.36	576	173	3	150	1871	1	563	0	813
comp151022_c0_seq2	AT2G32120.2	67.36	576	173	3	150	1871	1	563	0	812
comp151112_c1_seq1	AT5G06220.2	28.22	450	281	7	368	1603	59	504	4e-38	151
comp151154_c0_seq1	AT1G21590.1	48.32	774	327	16	2541	349	13	756	0	647
comp151154_c0_seq2	AT1G77280.1	58.43	89	28	3	612	349	714	794	3e-20	92
comp151805_c1_seq1	AT5G19450.2	69.18	490	150	1	2012	546	44	533	0	716
comp151805_c1_seq2	AT5G19450.2	77.38	535	118	2	2147	546	1	533	0	870
comp151805_c1_seq3	AT5G19450.2	77.38	535	118	2	2147	546	1	533	0	870
comp151805_c1_seq4	AT1G12580.1	49.6	371	159	10	1210	140	166	522	1e-95	299
comp151659_c2_seq1	AT2G44710.1	52.26	199	94	1	886	1482	209	406	4e-68	209
comp151732_c0_seq2	AT1G10240.1	75.93	673	160	2	294	2312	1	671	0	1113
comp151732_c0_seq4	AT1G10240.1	75.93	673	160	2	412	2430	1	671	0	1112
comp151732_c0_seq5	AT1G10240.1	77.57	477	107	0	294	1724	1	477	0	823
comp150969_c0_seq4	AT1G02900.1	67.82	87	27	1	930	670	35	120	2e-33	123
comp150969_c0_seq6	AT1G02900.1	67.82	87	27	1	1016	756	35	120	3e-33	123
comp150969_c0_seq10	AT1G02900.1	67.82	87	27	1	1446	1186	35	120	9e-33	123
comp150926_c1_seq1	AT5G61040.1	30.44	634	306	21	333	2105	45	586	5e-38	150
comp150926_c1_seq2	AT5G61040.1	30.84	629	310	20	323	2095	45	586	8e-39	152
comp151698_c2_seq4	AT3G28180.1	43.1	58	32	1	1495	1665	372	429	5e-11	48.1
comp151698_c2_seq11	AT4G07960.1	48.57	35	18	0	1388	1492	414	448	2e-13	41.6
comp151698_c2_seq12	AT4G07960.1	48.57	35	18	0	1497	1601	414	448	2e-13	41.6
comp151698_c2_seq25	AT3G28180.1	64	50	17	1	1453	1602	324	372	1e-19	65.1
comp151698_c2_seq27	AT4G07960.1	31.46	89	35	1	1388	1654	414	476	2e-12	55.1
comp151698_c2_seq32	AT3G28180.1	64	50	17	1	1324	1473	324	372	8e-19	65.1
comp151698_c2_seq33	AT4G07960.1	48.57	35	18	0	1373	1477	414	448	2e-13	41.6
comp151840_c1_seq8	AT5G07920.1	64.66	699	238	3	2169	91	33	728	0	964
comp151840_c1_seq10	AT5G07920.1	76.37	347	79	2	1131	91	385	728	0	565
comp151295_c0_seq1	AT5G58760.1	68.52	413	127	1	1730	492	100	509	0	613
comp151295_c0_seq2	AT5G58760.1	68.48	460	141	2	1868	492	53	509	0	642
comp151295_c0_seq3	AT5G58760.1	64.89	188	66	0	615	52	74	261	6e-73	247
comp150954_c0_seq1	AT1G19100.1	50.92	597	256	11	2287	542	84	658	1e-176	531
comp151081_c1_seq1	AT5G18520.1	67.23	354	106	3	8	1060	76	422	4e-152	450
comp151081_c1_seq4	AT5G18520.1	67.23	354	106	3	8	1060	76	422	4e-154	450
comp151081_c1_seq5	AT5G18520.1	60.73	303	118	1	2	910	137	438	2e-104	318
comp151081_c1_seq7	AT4G21470.1	48.94	47	24	0	143	283	176	222	4e-06	45.1
comp151081_c1_seq12	AT5G18520.1	67.23	354	106	3	8	1060	76	422	3e-152	450
comp151081_c1_seq15	AT5G18520.1	62.74	212	79	0	380	1015	227	438	3e-73	238
comp151081_c1_seq19	AT3G09570.1	38.3	94	51	2	4259	4525	23	114	1e-08	59.3
comp150875_c0_seq1	AT5G09580.1	53.85	351	143	7	119	1147	52	391	2e-94	298
comp151817_c2_seq1	AT2G34560.2	70.82	401	105	3	1262	2455	1	392	0	555
comp151817_c2_seq2	AT2G34560.2	71.1	391	97	4	1425	2582	13	392	0	545
comp151548_c0_seq1	AT5G27730.1	69.79	96	29	0	407	694	377	472	9e-41	147
comp151548_c0_seq2	AT5G27730.1	70.57	265	78	0	251	1045	36	300	5e-133	407
comp151548_c0_seq4	AT5G27730.1	66.14	316	93	1	200	1105	3	318	9e-152	441
comp151548_c0_seq5	AT5G27730.1	72.55	153	42	0	251	709	36	188	2e-90	238
comp151548_c0_seq6	AT5G27730.1	68.27	208	66	0	828	1451	265	472	4e-162	296
comp151548_c0_seq7	AT5G27730.1	71.12	232	67	0	251	946	36	267	0	358
comp151548_c0_seq10	AT5G27730.1	69.68	310	94	0	251	1180	36	345	1e-151	453
comp151548_c0_seq11	AT5G27730.1	62.9	186	53	1	200	709	3	188	3e-94	238
comp151548_c0_seq12	AT5G27730.1	70.57	265	78	0	251	1045	36	300	2e-132	407
comp151484_c0_seq5	AT1G80170.1	43.18	359	200	4	958	2034	70	424	1e-101	325
comp151484_c0_seq8	AT3G15720.1	46.95	262	126	4	835	1620	24	272	1e-71	244
comp151484_c0_seq14	AT1G80170.1	43.64	385	211	5	814	1962	44	424	4e-109	344
comp151579_c2_seq3	AT2G17700.1	52.9	482	184	6	2884	1568	61	542	3e-154	471
comp151579_c2_seq4	AT4G38470.1	67.23	177	57	1	2107	1580	366	542	2e-65	232
comp151579_c2_seq5	AT2G17700.1	52.32	474	183	6	2860	1568	69	542	8e-148	454
comp151579_c2_seq6	AT3G12360.1	47.92	144	58	4	443	42	44	180	2e-28	111
comp151579_c2_seq10	AT3G12360.1	50	70	32	1	223	23	111	180	3e-21	67.4
comp151579_c2_seq11	AT4G38470.1	67.23	177	57	1	2107	1580	366	542	2e-65	232
comp151612_c1_seq1	AT5G35200.1	67.77	301	97	0	2275	1373	11	311	8e-130	404
comp151612_c1_seq2	AT5G35200.1	67.77	301	97	0	2603	1701	11	311	1e-128	404
comp151612_c1_seq3	AT5G35200.1	55.01	549	223	8	2322	703	11	544	1e-149	456
comp151612_c1_seq4	AT5G35200.1	57.95	409	158	5	2628	1405	11	406	2e-131	411
comp151064_c1_seq4	AT3G46460.1	72.22	36	10	0	2	109	84	119	2e-11	59.3
comp151064_c1_seq7	AT2G18850.1	30.57	530	307	19	634	2115	24	528	1e-46	176
comp151064_c1_seq8	AT3G46460.1	72.22	36	10	0	2	109	84	119	4e-11	59.3
comp151064_c1_seq15	AT2G18850.2	32.28	443	256	14	494	1756	24	444	1e-47	176
comp151064_c1_seq17	AT2G18850.1	32.82	393	224	12	786	1898	70	444	3e-44	168
comp151064_c1_seq22	AT2G18850.1	30.89	191	107	10	1579	2097	345	528	2e-15	72
comp151716_c4_seq1	AT5G18580.1	63.04	92	34	0	277	2	114	205	5e-31	116
comp151716_c6_seq2	AT5G18580.1	70.83	48	13	1	145	2	48	94	1e-10	60.1
comp151716_c6_seq5	AT5G18580.1	70.83	48	13	1	145	2	48	94	8e-11	60.1
comp151716_c6_seq7	AT5G18580.1	70.83	48	13	1	145	2	48	94	4e-09	60.1
comp151219_c4_seq1	AT5G65110.2	58.33	72	29	1	215	3	77	148	9e-22	91.3
comp151219_c4_seq2	AT5G65110.1	64.71	51	16	1	156	10	108	158	9e-16	70.9
comp151219_c4_seq3	AT5G65110.1	83.41	639	105	1	1917	1	53	690	0	1139
comp151219_c4_seq6	AT5G65110.2	58.14	43	18	0	264	136	111	153	1e-10	57.8
comp151219_c4_seq8	AT5G65110.2	67.09	79	26	0	239	3	54	132	2e-30	116
comp151831_c1_seq1	AT3G50700.1	63.16	171	57	1	546	1058	26	190	9e-71	248
comp151831_c1_seq2	AT3G50700.1	63.16	171	57	1	546	1058	26	190	9e-71	248
comp151831_c1_seq3	AT3G50700.1	63.16	171	57	1	546	1058	26	190	1e-70	248
comp151831_c1_seq6	AT3G50700.1	63.16	171	57	1	546	1058	26	190	8e-71	248
comp151831_c1_seq9	AT3G50700.1	63.16	171	57	1	546	1058	26	190	6e-73	248
comp151831_c1_seq10	AT3G50700.1	63.16	171	57	1	546	1058	26	190	9e-71	248
comp151831_c1_seq11	AT3G50700.1	63.16	171	57	1	546	1058	26	190	1e-72	248
comp151831_c1_seq12	AT3G50700.1	63.16	171	57	1	546	1058	26	190	8e-72	248
comp151130_c0_seq2	AT4G24480.1	80.21	288	51	2	1076	1924	650	936	4e-161	495
comp151130_c0_seq3	AT4G24480.1	80.21	288	51	2	1496	2344	650	936	2e-159	496
comp151130_c0_seq6	AT4G24480.1	80.21	288	51	2	996	1844	650	936	1e-161	496
comp151130_c0_seq7	AT4G24480.1	80.21	288	51	2	713	1561	650	936	5e-163	496
comp150935_c0_seq1	AT3G01540.4	67.03	558	133	6	2254	656	5	536	0	719
comp150935_c1_seq1	AT3G47300.1	61.03	213	72	5	1274	639	1	203	6e-75	237
comp151410_c1_seq1	AT3G01650.1	74.74	380	83	3	1844	705	123	489	0	578
comp151410_c1_seq5	AT3G01650.1	74.74	380	83	3	1844	705	123	489	0	578
comp151410_c1_seq6	AT3G01650.1	90	20	2	0	149	90	444	463	3e-07	48.9
comp151410_c1_seq7	AT3G01650.1	74.74	380	83	3	1844	705	123	489	0	578
comp151410_c1_seq8	AT3G01650.1	82.58	287	50	0	2131	1271	123	409	8e-167	498
comp151410_c1_seq9	AT3G01650.1	74.93	355	76	3	1962	898	123	464	0	537
comp151410_c1_seq10	AT5G14420.2	90	50	5	0	998	849	206	255	5e-22	96.7
comp151410_c1_seq11	AT3G01650.1	80.6	299	56	1	2289	1393	113	409	7e-169	500
comp151387_c0_seq1	AT1G71350.1	62.28	615	207	6	2267	444	1	597	0	745
comp151387_c0_seq2	AT1G71350.1	60.33	368	124	3	2268	1180	1	351	0	410
comp151387_c0_seq3	AT1G71350.1	60.33	368	124	3	2269	1181	1	351	6e-155	410
comp151736_c1_seq1	AT5G61380.1	40.1	202	83	7	2294	1752	400	584	1e-28	122
comp151736_c1_seq5	AT5G61380.1	40.1	611	237	17	3317	1752	14	584	1e-104	347
comp151736_c1_seq6	AT5G61380.1	41.25	543	224	14	3221	1869	45	584	9e-95	323
comp151736_c1_seq8	AT5G61380.1	40.54	185	78	5	2375	1866	417	584	2e-28	122
comp151736_c1_seq9	AT5G61380.1	38.28	580	229	17	3341	1869	45	584	4e-86	298
comp151736_c1_seq10	AT5G61380.1	34.88	539	213	17	3210	1870	92	584	6e-76	221
comp151736_c1_seq11	AT5G61380.1	42.91	571	237	14	3315	1870	14	584	3e-113	370
comp151736_c1_seq12	AT5G61380.1	40.1	611	237	17	3435	1870	14	584	9e-105	347
comp151736_c1_seq14	AT5G61380.1	32.97	185	86	6	752	261	398	565	6e-15	74.3
comp151736_c1_seq20	AT5G61380.1	58.43	267	86	3	3231	2506	14	280	4e-83	286
comp151736_c1_seq21	AT5G61380.1	37.68	499	213	16	2972	1752	92	584	8e-82	240
comp151736_c1_seq22	AT5G61380.1	42.01	219	62	5	3096	2515	99	277	8e-52	137
comp150939_c3_seq1	AT2G33570.1	67.58	401	127	2	1897	695	92	489	0	573
comp151010_c1_seq1	AT3G05520.1	68.84	292	91	0	1416	541	17	308	9e-153	444
comp151010_c1_seq11	AT3G05520.1	69.13	230	71	0	1230	541	79	308	1e-114	352
comp151010_c1_seq12	AT3G05520.1	62.04	324	91	1	1512	541	17	308	2e-146	427
comp151010_c1_seq15	AT3G05520.1	76.32	38	9	0	654	541	271	308	7e-12	65.9
comp151010_c1_seq16	AT3G05520.1	68.27	104	33	0	377	66	108	211	3e-49	163
comp150976_c0_seq3	AT1G51510.1	59.71	139	55	1	391	804	38	176	6e-50	172
comp150976_c0_seq6	AT3G24180.2	71.52	453	125	2	2030	3388	500	948	0	613
comp150976_c0_seq9	AT3G24180.2	71.81	454	122	3	2030	3388	500	948	0	613
comp150976_c0_seq23	AT1G51510.1	59.71	139	55	1	391	804	38	176	3e-49	172
comp150976_c0_seq25	AT3G24180.2	65.49	536	156	5	1265	2872	442	948	0	641
comp150976_c0_seq53	AT1G51510.1	59.71	139	55	1	258	671	38	176	4e-50	172
comp150976_c0_seq96	AT3G24180.2	65.49	536	156	5	1265	2872	442	948	0	641
comp150976_c0_seq136	AT3G24180.2	71.52	453	125	2	1899	3257	500	948	0	613
comp150976_c0_seq137	AT3G24180.2	75.16	463	115	0	323	1711	1	463	0	723
comp150976_c0_seq172	AT3G24180.2	75.32	235	58	0	323	1027	1	235	0	382
comp150976_c0_seq191	AT3G24180.2	71.52	453	125	2	1899	3257	500	948	0	613
comp150976_c0_seq215	AT3G24180.2	75.22	460	114	0	323	1702	1	460	0	718
comp151330_c0_seq3	AT4G25315.2	60.64	94	35	1	446	721	15	108	9e-31	119
comp151330_c0_seq4	AT4G25315.2	60.64	94	35	1	239	514	15	108	1e-30	119
comp151330_c0_seq6	AT2G43780.2	66.15	65	22	0	411	605	1	65	2e-22	89.7
comp151330_c0_seq9	AT2G43780.2	66.15	65	22	0	201	395	1	65	9e-23	89.7
comp151330_c0_seq10	AT2G43780.2	66.15	65	22	0	200	394	1	65	1e-22	89.7
comp151629_c3_seq1	AT1G09280.1	59.93	609	187	9	140	1939	14	574	0	720
comp151629_c3_seq2	AT1G09280.1	59.25	616	187	10	140	1960	14	574	0	714
comp151629_c3_seq5	AT1G09280.1	58.61	505	153	9	343	1830	117	574	0	576
comp151208_c0_seq1	AT3G62390.1	56.76	444	160	6	1665	340	62	475	2e-179	526
comp151208_c0_seq2	AT3G62390.1	56.76	444	160	6	1665	340	62	475	2e-179	526
comp151208_c0_seq3	AT3G62390.1	59.31	403	151	2	1509	340	73	475	1e-178	523
comp151152_c0_seq1	AT4G26700.2	43.71	151	76	4	197	628	138	286	2e-26	107
comp151152_c0_seq3	AT1G54220.2	41.1	73	17	2	707	919	399	447	2e-13	40.8
comp151152_c0_seq4	AT4G26700.2	43.31	157	68	4	1683	2114	138	286	2e-24	108
comp151152_c0_seq7	AT1G54220.2	39.73	73	18	2	707	919	399	447	3e-13	40.4
comp151152_c0_seq10	AT4G26700.2	43.71	151	76	4	657	1088	138	286	2e-25	108
comp151152_c1_seq1	AT1G50690.1	39.66	58	33	1	189	16	87	142	3e-06	44.7
comp151152_c1_seq2	AT1G50690.1	39.66	58	33	1	189	16	87	142	1e-06	45.1
comp151000_c1_seq1	AT1G28960.5	69.44	216	65	1	226	873	75	289	2e-101	311
comp151000_c1_seq3	AT1G28960.2	71.09	211	60	1	226	858	75	284	8e-98	310
comp151000_c1_seq5	AT1G28960.5	69.44	216	65	1	226	873	75	289	7e-103	311
comp151000_c1_seq8	AT1G28960.2	71.43	203	57	1	226	834	75	276	2e-98	298
comp151000_c1_seq10	AT1G28960.2	66.98	106	35	0	283	600	179	284	1e-47	162
comp151000_c1_seq11	AT1G28960.2	66.98	106	35	0	400	717	179	284	4e-47	162
comp151000_c1_seq12	AT1G28960.5	64.71	102	36	0	215	520	188	289	1e-43	150
comp151000_c1_seq15	AT1G28960.5	69.81	106	32	0	542	859	179	284	6e-78	168
comp151000_c1_seq16	AT1G28960.2	71.09	211	60	1	226	858	75	284	7e-99	312
comp151000_c1_seq17	AT1G28960.2	71.09	211	60	1	226	858	75	284	1e-98	312
comp151000_c1_seq21	AT1G28960.5	69.81	106	32	0	542	859	179	284	4e-78	168
comp151609_c0_seq1	AT3G54190.1	38.28	128	78	1	826	446	248	375	7e-18	70.9
comp150887_c0_seq1	AT1G33980.1	68.97	174	54	0	207	728	1	174	7e-77	262
comp150887_c0_seq2	AT1G33980.1	68.39	174	55	0	282	803	1	174	3e-75	258
comp150887_c0_seq3	AT1G33980.1	68.39	174	55	0	282	803	1	174	2e-75	258
comp150887_c0_seq4	AT1G33980.1	68.97	174	54	0	207	728	1	174	9e-77	262
comp150887_c0_seq7	AT1G33980.1	38.42	544	273	12	282	1913	1	482	1e-91	303
comp150887_c0_seq8	AT1G33980.1	36.52	575	272	12	282	2006	1	482	6e-88	294
comp150887_c0_seq12	AT1G33980.1	38.42	544	273	12	281	1912	1	482	2e-91	303
comp151684_c2_seq12	ATMG00580.1	92.9	169	12	0	540	34	327	495	3e-104	314
comp151451_c0_seq1	AT1G50660.1	49.59	365	143	7	2230	1256	64	427	2e-136	315
comp151526_c0_seq1	AT5G14940.1	53.37	504	203	9	1696	269	19	518	2e-148	443
comp151526_c0_seq2	AT5G14940.1	54.25	518	197	11	1726	269	9	518	4e-153	459
comp151590_c2_seq24	AT3G04030.3	55.33	197	70	5	2581	3132	35	226	7e-57	204
comp151590_c2_seq33	AT3G04030.3	55.33	197	70	5	2482	3033	35	226	7e-57	204
comp151512_c1_seq3	AT5G55150.1	24.21	318	204	14	1419	508	62	356	2e-07	53.5
comp151512_c2_seq4	AT1G66170.1	60	65	24	1	377	571	114	176	6e-18	84.7
comp151512_c2_seq8	AT1G68960.1	37.21	86	35	3	27	275	304	373	7e-06	45.8
comp151844_c3_seq1	AT3G59300.1	46.01	439	213	8	277	1590	41	456	3e-122	374
comp151844_c3_seq6	AT3G59300.1	42.11	247	96	5	837	1481	225	456	1e-81	185
comp151844_c3_seq12	AT3G59300.1	42.33	437	193	13	295	1506	46	456	6e-92	294
comp151165_c0_seq1	AT3G05670.1	41.05	475	200	16	2208	976	412	870	6e-83	292
comp151165_c0_seq2	AT3G05670.1	41.05	475	200	16	1638	406	412	870	1e-83	293
comp151185_c0_seq1	AT3G13490.1	75.81	525	121	4	309	1871	80	602	0	821
comp151185_c0_seq2	AT3G13490.1	76	525	120	4	309	1871	80	602	0	821
comp151019_c0_seq1	AT5G42310.1	61.95	586	219	3	220	1977	125	706	0	695
comp150870_c4_seq1	AT3G44830.1	42.04	157	53	2	577	221	501	657	6e-29	118
comp150870_c4_seq2	AT3G44830.1	44.67	197	71	2	673	197	469	665	1e-45	164
comp150870_c5_seq1	AT2G41705.2	46.77	434	203	8	1777	512	39	456	9e-100	320
comp150870_c5_seq2	AT2G41705.2	46.89	209	97	3	1123	512	257	456	3e-40	152
comp150870_c5_seq3	AT2G41705.2	45.89	438	209	8	1777	500	39	460	4e-98	316
comp150870_c5_seq4	AT2G41705.2	46.89	209	97	3	1123	512	257	456	1e-41	155
comp150870_c5_seq6	AT2G41705.2	45.54	213	102	3	1123	500	257	460	4e-39	149
comp150870_c5_seq10	AT2G41705.2	45.54	213	102	3	727	104	257	460	2e-41	149
comp150870_c5_seq11	AT2G41705.2	45.54	213	102	3	1123	500	257	460	4e-38	149
comp150870_c5_seq13	AT1G48520.2	42	100	54	2	455	165	82	180	1e-09	55.5
comp151175_c2_seq3	AT5G42210.1	34.62	208	107	1	2436	3059	89	267	1e-33	134
comp151175_c2_seq5	AT5G42210.1	34.62	208	107	1	2548	3171	89	267	1e-33	134
comp151175_c2_seq6	AT5G42210.1	34.64	179	88	1	2900	3436	118	267	1e-26	113
comp151175_c2_seq13	AT5G42210.1	34.62	208	107	1	2794	3417	89	267	1e-33	134
comp151175_c2_seq15	AT5G42210.1	35.68	185	90	1	2953	3507	112	267	1e-29	122
comp151175_c2_seq16	AT5G42210.1	47.83	69	36	0	62	268	199	267	8e-16	70.5
comp151175_c2_seq17	AT5G42210.1	35.85	106	68	0	2442	2759	91	196	4e-17	83.6
comp151175_c2_seq20	AT5G42210.1	35.68	185	90	1	2673	3227	112	267	1e-29	122
comp151175_c2_seq29	AT5G42210.1	30	240	107	2	2436	3155	89	267	3e-28	118
comp151175_c2_seq34	AT5G42210.1	34.64	179	88	1	2542	3078	118	267	1e-26	113
comp151175_c2_seq35	AT5G42210.1	34.62	208	107	1	2872	3495	89	267	2e-33	134
comp151175_c2_seq52	AT5G42210.1	34.62	208	107	1	2548	3171	89	267	1e-33	134
comp151175_c2_seq72	AT2G16990.2	22.15	149	95	2	1439	1822	96	244	3e-17	67.4
comp151175_c2_seq75	AT5G42210.1	46.34	82	42	1	94	333	186	267	7e-16	71.6
comp151591_c1_seq1	AT3G59340.1	69.31	290	89	0	1448	579	13	302	2e-137	409
comp151591_c1_seq2	AT3G59340.1	69.84	63	19	0	279	91	13	75	2e-15	71.6
comp151591_c1_seq3	AT3G59340.1	69.31	290	89	0	1565	696	13	302	7e-137	409
comp151729_c0_seq1	AT3G27010.1	47.01	268	74	8	265	873	10	274	9e-46	170
comp151729_c0_seq2	AT3G27010.1	47.01	268	74	8	283	891	10	274	9e-46	170
comp151729_c0_seq5	AT3G27010.1	48.98	245	61	8	95	643	32	274	5e-50	173
comp151729_c0_seq6	AT3G27010.1	47.01	268	74	8	283	891	10	274	3e-47	170
comp151729_c0_seq7	AT3G27010.1	51.32	228	52	7	359	871	49	274	3e-46	167
comp151729_c0_seq8	AT3G27010.1	49.39	245	56	9	95	631	32	274	9e-50	170
comp151685_c0_seq1	AT1G12760.2	67.46	335	95	4	1543	578	3	336	1e-126	378
comp151562_c0_seq3	AT4G24900.1	54.05	148	50	5	1036	614	280	416	6e-38	144
comp151562_c0_seq4	AT4G24900.1	53.64	151	52	5	1036	605	280	419	2e-38	146
comp151562_c0_seq8	AT4G24900.1	51.66	151	72	1	2328	1876	10	159	6e-45	169
comp151136_c0_seq2	AT1G79840.1	50	280	114	6	835	2	119	374	2e-77	253
comp151136_c0_seq4	AT3G20870.1	89.04	146	16	0	928	491	131	276	3e-84	264
comp151136_c0_seq7	AT3G20870.1	81.52	276	50	1	1315	491	1	276	2e-149	433
comp151136_c0_seq10	AT3G20870.1	75.68	148	35	1	505	65	1	148	2e-64	205
comp151136_c0_seq11	AT1G79840.1	51.65	273	111	6	827	18	119	373	2e-77	253
comp151809_c1_seq5	AT4G19420.1	64.32	227	81	0	2182	1502	3	229	2e-98	312
comp151809_c1_seq8	AT4G19420.2	60.44	225	89	0	1165	491	131	355	4e-102	310
comp151809_c1_seq12	AT4G19420.1	56.34	142	62	0	696	271	246	387	6e-58	184
comp151809_c1_seq16	AT3G05910.2	61.36	44	17	0	2289	2158	93	136	1e-09	60.8
comp151809_c1_seq20	AT4G19420.1	54.87	277	91	1	2063	1233	3	245	1e-98	315
comp151809_c1_seq26	AT4G19420.1	60.79	227	89	0	2070	1390	3	229	3e-96	304
comp151809_c1_seq30	AT4G19420.1	62.55	243	91	0	1961	1233	3	245	3e-107	336
comp151809_c1_seq34	AT4G19420.2	67.03	276	91	0	1279	452	79	354	1e-142	416
comp151809_c1_seq58	AT4G19420.1	64.58	271	96	0	1876	1064	3	273	3e-127	388
comp151809_c1_seq60	AT3G05910.2	61.36	44	17	0	2283	2152	93	136	1e-09	60.8
comp151809_c1_seq66	AT4G19420.2	59.38	160	65	0	750	271	196	355	1e-63	215
comp151809_c1_seq71	AT5G26670.1	43.48	92	51	1	733	461	297	388	3e-25	88.6
comp151809_c1_seq74	AT4G19420.1	64.21	271	97	0	1876	1064	3	273	2e-120	385
comp151809_c1_seq77	AT4G19420.1	65.43	243	84	0	1961	1233	3	245	7e-110	342
comp151809_c1_seq80	AT4G19420.1	55.63	142	63	0	698	273	246	387	7e-52	182
comp151809_c1_seq81	AT4G19420.2	60	225	90	0	945	271	131	355	3e-102	308
comp151809_c1_seq82	AT4G19420.1	64.58	271	96	0	1876	1064	3	273	1e-127	387
comp151809_c1_seq93	AT4G19420.1	54.93	142	64	0	918	493	246	387	2e-78	182
comp151809_c1_seq98	AT4G19420.1	63.88	227	82	0	2070	1390	3	229	3e-98	311
comp151809_c1_seq112	AT4G19420.1	57.05	305	97	1	1978	1064	3	273	1e-120	371
comp151442_c0_seq1	AT3G18440.1	58.7	598	192	11	2354	636	3	570	0	625
comp151442_c0_seq2	AT3G18440.1	62.62	535	163	7	2210	636	63	570	0	625
comp151682_c0_seq1	AT4G03220.1	26.45	484	324	13	161	1546	22	495	2e-22	101
comp151779_c0_seq2	AT3G23250.1	81.73	104	19	0	23	334	1	104	8e-61	191
comp151779_c6_seq1	AT3G23250.1	49.28	278	107	8	131	871	1	275	5e-67	226
comp151779_c6_seq2	AT3G23250.1	49.46	279	107	8	131	874	1	276	4e-76	240
comp150930_c0_seq1	AT5G07900.1	36.01	311	197	2	411	1337	91	401	1e-66	226
comp151023_c0_seq1	AT2G17020.1	54.78	617	270	7	136	1968	1	614	0	566
comp151023_c0_seq2	AT2G17020.1	57.98	445	181	4	34	1350	170	614	5e-150	450
comp151023_c0_seq3	AT2G17020.1	57.98	445	181	4	376	1692	170	614	3e-148	450
comp151023_c0_seq4	AT2G17020.1	55.02	607	265	6	184	1986	10	614	0	566
comp151119_c1_seq2	AT1G74790.1	59.66	642	246	5	101	2011	21	654	0	768
comp151119_c1_seq3	AT1G74790.1	60.89	179	70	0	853	1389	476	654	1e-61	218
comp151224_c0_seq1	AT3G52850.1	75.44	623	150	2	456	2318	2	623	0	1001
comp151224_c0_seq2	AT3G52850.1	76.08	623	146	2	456	2318	2	623	0	1011
comp151224_c0_seq3	AT3G52850.1	74.31	619	156	2	366	2216	6	623	0	980
comp151224_c1_seq1	AT2G30395.1	59.55	89	34	1	739	473	108	194	1e-30	117
comp151224_c2_seq1	AT4G38100.1	56.99	93	38	1	302	580	99	189	9e-24	97.8
comp151666_c4_seq1	AT5G05310.2	66.73	502	151	4	2025	538	1	492	0	561
comp151666_c4_seq3	AT5G05310.2	66.73	502	151	4	2227	740	1	492	0	562
comp151666_c4_seq7	AT5G05310.1	60.45	177	64	1	535	23	182	358	2e-37	136
comp151666_c4_seq8	AT5G05310.2	67.44	301	92	2	961	77	130	430	3e-110	333
comp150949_c1_seq2	AT1G28100.2	81.13	106	19	1	173	490	1	105	3e-53	183
comp150949_c1_seq3	AT1G28100.5	62.21	172	64	1	173	688	1	171	3e-66	222
comp150949_c1_seq4	AT1G28100.5	62.21	172	64	1	173	688	1	171	3e-65	222
comp150949_c1_seq7	AT1G28100.2	81.13	106	19	1	173	490	1	105	4e-53	183
comp150949_c1_seq8	AT1G28100.5	58.25	194	74	2	165	740	22	210	2e-76	234
comp150949_c1_seq10	AT1G28100.5	37.37	99	56	3	491	784	117	210	1e-14	70.9
comp150949_c1_seq11	AT1G28100.5	58.8	216	81	3	173	814	1	210	2e-86	260
comp150949_c1_seq12	AT1G28100.2	85.71	84	12	0	165	416	22	105	2e-57	157
comp150949_c1_seq13	AT1G28100.5	62	150	57	0	165	614	22	171	4e-56	196
comp151605_c0_seq1	AT3G28410.1	30.11	279	161	7	2588	1755	26	271	3e-23	104
comp151605_c0_seq3	AT3G28410.1	29.39	279	161	7	1569	739	26	270	2e-21	97.4
comp150856_c0_seq1	AT1G69070.1	48.85	260	129	2	1841	1062	454	709	2e-110	250
comp150856_c0_seq2	AT1G69070.1	50.9	442	213	2	1909	584	454	891	2e-121	400
comp150848_c0_seq10	AT1G55000.3	57.04	135	48	3	687	283	93	217	3e-39	144
comp150848_c0_seq13	AT1G55000.3	54.75	221	90	3	945	283	7	217	4e-76	239
comp151798_c0_seq2	AT1G70940.1	68.3	653	138	13	48	1838	1	640	0	736
comp151798_c0_seq3	AT1G70940.1	67.22	418	79	10	48	1151	1	410	3e-167	486
comp151798_c0_seq4	AT1G73590.1	68.2	651	168	15	744	2666	1	622	0	766
comp151798_c0_seq9	AT1G70940.1	65.95	420	84	10	48	1154	1	412	0	442
comp151798_c0_seq12	AT1G70940.1	63.62	525	122	13	48	1454	1	512	7e-179	524
comp151798_c0_seq15	AT1G73590.1	67.08	650	175	16	48	1964	1	622	0	720
comp151798_c0_seq17	AT1G70940.1	67.69	653	142	13	746	2536	1	640	0	728
comp151775_c0_seq1	AT5G17530.2	76.53	554	128	2	25	1686	30	581	0	795
comp151775_c0_seq2	AT5G17530.3	71.96	617	169	4	64	1911	1	614	0	828
comp151775_c1_seq1	AT5G42300.1	97.26	73	2	0	599	381	1	73	7e-43	145
comp151057_c0_seq1	AT4G25970.1	68.26	627	195	4	150	2027	1	624	0	853
comp151683_c0_seq14	AT1G45231.2	46.38	401	177	7	1078	2274	160	524	1e-112	365
comp151683_c0_seq17	AT1G45231.2	44.52	420	170	7	1173	2408	160	524	5e-114	365
comp151683_c0_seq22	AT1G45231.2	65.71	210	72	0	1880	2509	315	524	7e-98	321
comp151325_c0_seq1	AT4G13650.1	29.58	622	432	4	344	2197	187	806	1e-78	276
comp151325_c2_seq2	AT2G37310.1	30.61	98	63	1	207	485	40	137	2e-07	50.1
comp151651_c1_seq2	AT1G05200.2	56.42	537	226	2	957	2558	57	588	0	645
comp151651_c1_seq3	AT1G42540.1	60.25	805	305	6	930	3311	16	816	0	972
comp151651_c1_seq6	AT1G05200.2	60.39	674	259	2	957	2969	57	725	0	844
comp151651_c1_seq7	AT1G42540.1	60.95	169	55	4	597	118	738	904	4e-61	206
comp151453_c0_seq1	AT5G13510.1	53.61	166	72	2	703	218	39	203	1e-54	179
comp151453_c0_seq2	AT5G13510.1	56.55	145	62	1	959	525	53	196	3e-52	176
comp151121_c0_seq1	AT4G17540.1	42.21	289	134	2	123	989	27	282	6e-33	129
comp151121_c0_seq2	AT4G17540.1	43.25	289	131	3	104	970	27	282	3e-33	129
comp151121_c0_seq4	AT4G17540.1	40.93	237	107	2	104	814	27	230	5e-24	100
comp151354_c1_seq2	AT1G66350.1	57.58	99	33	3	597	301	1	90	6e-24	101
comp151354_c3_seq1	AT2G45440.1	59.9	207	82	1	267	884	22	228	3e-84	261
comp151354_c3_seq2	AT3G60880.2	63.27	324	119	0	333	1304	36	359	2e-150	439
comp151354_c3_seq3	AT2G45440.1	58.22	213	88	1	284	919	16	228	2e-84	262
comp151354_c3_seq4	AT3G60880.1	62.98	235	87	0	226	930	26	260	1e-103	311
comp151452_c0_seq6	AT1G49580.1	82.63	190	33	0	570	1	136	325	2e-113	340
comp151452_c1_seq2	AT3G50530.2	82.35	119	21	0	974	1330	511	629	6e-67	216
comp151452_c1_seq4	AT3G50530.1	79.62	157	32	0	846	1316	442	598	2e-80	268
comp151452_c1_seq6	AT3G50530.2	82.35	119	21	0	1073	1429	511	629	6e-67	216
comp151452_c1_seq13	AT3G50530.1	59.02	205	31	2	846	1445	442	598	5e-68	236
comp151452_c1_seq22	AT3G50530.1	80.5	282	55	0	2	847	317	598	2e-169	487
comp151768_c0_seq1	AT3G13790.1	49.36	547	244	14	1960	386	48	583	2e-165	500
comp151228_c0_seq1	AT3G51550.1	81.75	389	65	3	2	1159	510	895	0	648
comp151228_c1_seq1	AT3G51550.1	53.91	486	217	5	1443	1	34	517	5e-157	477
comp151228_c1_seq2	AT3G51550.1	53.91	486	217	5	1443	1	34	517	2e-156	478
comp151647_c0_seq1	AT3G52280.1	32.29	96	63	1	1715	1434	100	195	9e-13	71.2
comp151647_c0_seq2	AT1G58025.3	59.32	177	57	5	1790	1260	197	358	2e-59	215
comp151647_c0_seq3	AT1G58025.1	40.3	67	37	2	782	588	507	572	7e-07	53.1
comp151311_c3_seq4	AT2G42520.1	83.25	191	32	0	1085	513	358	548	1e-88	301
comp151311_c3_seq8	AT2G42520.1	75.77	549	126	4	1807	179	1	548	0	772
comp151311_c3_seq11	AT2G42520.1	80	310	55	3	1162	236	114	417	1e-170	496
comp151311_c3_seq16	AT1G64680.1	77.14	140	31	1	2552	2971	17	155	6e-63	215
comp151311_c3_seq19	AT2G42520.1	82.09	441	72	3	1832	513	114	548	0	702
comp151311_c3_seq26	AT2G42520.1	82.09	441	72	3	1937	618	114	548	0	701
comp151311_c3_seq28	AT1G64680.1	78.21	234	50	1	2924	3625	17	249	7e-121	379
comp151311_c3_seq39	AT2G42520.1	82.54	441	70	3	1498	179	114	548	0	734
comp151311_c3_seq53	AT2G42520.1	72.13	61	17	0	717	535	358	418	1e-19	93.2
comp151311_c3_seq55	AT2G42520.1	72.13	61	17	0	717	535	358	418	2e-19	92.8
comp151311_c3_seq56	AT2G42520.1	72.13	61	17	0	717	535	358	418	2e-19	92.8
comp151316_c0_seq1	AT1G48520.1	72.92	554	140	2	2098	449	1	548	0	852
comp151316_c0_seq2	AT1G48520.1	72.74	554	141	2	1935	286	1	548	0	850
comp151316_c0_seq3	AT1G48520.1	72.74	554	141	2	2063	414	1	548	0	850
comp151316_c0_seq4	AT1G48520.1	72.92	554	140	2	1900	251	1	548	0	852
comp151316_c0_seq5	AT1G48520.1	72.74	554	141	2	1694	45	1	548	0	850
comp151316_c0_seq6	AT1G48520.1	72.92	554	140	2	1977	328	1	548	0	851
comp151316_c0_seq7	AT1G48520.1	72.84	81	22	0	287	45	468	548	2e-31	119
comp151316_c0_seq9	AT1G48520.1	72.84	81	22	0	493	251	468	548	1e-30	119
comp151178_c0_seq1	AT3G26950.1	56.27	391	164	4	420	1586	163	548	6e-135	413
comp151178_c0_seq2	AT3G26950.1	57.84	491	192	5	295	1749	67	548	3e-178	527
comp151143_c2_seq1	AT3G10980.1	57.54	544	204	10	1784	198	31	562	0	553
comp151143_c2_seq2	AT3G10980.1	57.9	544	202	10	1784	198	31	562	0	556
comp151143_c2_seq3	AT3G10980.1	57.17	544	206	9	1784	198	31	562	0	553
comp151143_c2_seq4	AT3G10980.1	57.25	545	204	10	1810	224	31	562	0	554
comp151143_c3_seq2	AT2G17110.1	54.39	57	26	0	387	217	1	57	3e-13	68.6
comp151492_c0_seq1	AT1G09900.1	29.53	386	262	2	2100	943	192	567	5e-56	204
comp151492_c0_seq2	AT1G09900.1	29.53	386	262	2	2151	994	192	567	4e-56	204
comp151492_c0_seq3	AT1G09900.1	29.53	386	262	2	1885	728	192	567	3e-56	204
comp151503_c0_seq4	AT1G64890.1	58.93	431	171	3	2330	1044	14	440	1e-150	464
comp151503_c0_seq8	AT1G64890.1	58.93	431	171	3	2330	1044	14	440	9e-151	464
comp150978_c0_seq1	AT5G39660.2	36.3	551	193	18	1783	323	1	457	1e-73	247
comp151749_c0_seq1	AT2G21480.1	62.37	659	235	6	144	2105	55	705	0	864
comp151749_c0_seq2	AT5G63100.1	60.12	326	114	7	101	1051	5	323	7e-103	316
comp151749_c0_seq3	AT4G39110.1	77.27	110	25	0	2	331	707	816	5e-52	184
comp151749_c0_seq4	AT5G63100.1	59.34	332	116	8	101	1069	5	326	2e-103	316
comp151134_c0_seq2	AT5G18510.1	38.79	428	247	7	2106	829	12	426	2e-72	253
comp151134_c0_seq3	AT5G18510.1	38.55	428	248	7	1844	567	12	426	4e-72	250
comp151488_c3_seq1	AT4G13310.1	26.96	230	135	7	1130	462	277	480	2e-16	84
comp151488_c3_seq4	AT3G14650.1	32.86	140	79	4	881	465	362	487	1e-16	83.2
comp151488_c3_seq13	AT5G52320.1	26.28	312	189	9	1364	435	214	486	2e-19	92.8
comp151488_c3_seq17	AT5G52320.1	25.9	305	186	8	1391	483	214	480	2e-19	92.8
comp151488_c3_seq18	AT4G13310.1	27.19	228	133	7	1124	462	279	480	2e-16	83.6
comp151488_c3_seq19	AT3G14650.1	32.86	140	79	4	908	492	362	487	3e-16	83.2
comp151488_c3_seq21	AT1G17060.1	32.5	120	69	3	851	492	344	451	6e-15	77
comp151488_c3_seq22	AT1G17060.1	32.23	121	70	3	824	462	344	452	7e-15	76.6
comp151222_c0_seq1	AT3G63520.1	80.23	531	102	1	2084	492	10	537	0	906
comp151502_c1_seq5	AT1G21280.1	25.2	127	92	2	831	1205	38	163	3e-08	55.1
comp151502_c1_seq7	AT1G21280.1	25.2	127	92	2	695	1069	38	163	2e-08	55.1
comp151502_c1_seq9	AT1G21280.1	28.12	96	68	1	88	375	69	163	2e-08	53.5
comp151621_c2_seq1	AT5G19780.1	97.38	343	9	0	1	1029	90	432	0	664
comp151621_c2_seq2	AT4G14960.2	98.25	343	6	0	1	1029	90	432	0	665
comp151621_c2_seq5	AT4G14960.2	98.25	343	6	0	1	1029	90	432	0	665
comp151621_c2_seq6	AT5G19780.1	94.44	432	24	0	148	1443	1	432	0	836
comp151621_c2_seq7	AT5G19780.1	96.71	304	10	0	1	912	90	393	0	580
comp151621_c2_seq8	AT5G19780.1	97.36	341	9	0	1	1023	90	430	0	659
comp151621_c2_seq9	AT1G50010.1	98.61	432	6	0	301	1596	1	432	0	856
comp151621_c2_seq11	AT5G19780.1	94.68	432	23	0	175	1470	1	432	0	835
comp151621_c2_seq12	AT5G19780.1	94.44	432	24	0	148	1443	1	432	0	835
comp151104_c3_seq1	AT5G02890.1	36.36	187	113	6	1328	783	10	195	2e-28	116
comp151104_c3_seq4	AT5G02890.1	36.24	218	128	9	1363	722	10	220	2e-33	130
comp151104_c3_seq6	AT5G02890.1	38.5	187	109	6	1351	806	10	195	3e-30	120
comp151104_c3_seq7	AT5G02890.1	30.89	369	219	17	1340	267	10	353	2e-34	134
comp151104_c3_seq8	AT5G02890.1	33.97	315	187	14	1331	435	10	319	1e-31	124
comp151782_c2_seq2	AT1G11480.1	38.17	241	101	13	227	895	368	578	4e-18	87.8
comp151782_c3_seq1	AT1G11480.1	35.65	230	109	11	320	952	7	216	3e-15	77.4
comp151298_c0_seq42	AT1G74670.1	55.14	107	42	2	629	309	1	101	6e-30	112
comp150907_c2_seq1	AT5G50410.1	32.56	215	119	3	261	887	59	253	3e-29	120
comp151319_c0_seq1	AT1G54780.1	67.93	290	81	5	198	1046	1	285	1e-118	363
comp151319_c1_seq1	AT1G10370.1	63.72	226	82	0	2364	1687	2	227	4e-92	291
comp151319_c1_seq2	AT1G10370.1	63.72	226	82	0	765	88	2	227	4e-99	293
comp151319_c3_seq1	AT5G49720.1	59.52	42	17	0	2	127	192	233	7e-21	57.4
comp151319_c3_seq2	AT1G54790.3	67	203	66	1	3394	3999	23	225	3e-91	301
comp151319_c4_seq1	AT1G10370.1	64.55	220	78	0	336	995	2	221	3e-91	291
comp151319_c4_seq2	AT1G10370.1	64.55	220	78	0	336	995	2	221	1e-97	293
comp151004_c0_seq1	AT3G01160.1	45.38	520	235	12	738	2261	200	682	1e-99	328
comp151841_c0_seq1	AT5G46420.1	44.19	602	296	11	438	2207	79	652	4e-162	493
comp151149_c0_seq2	AT5G66010.1	59	200	78	2	397	996	47	242	3e-80	253
comp151149_c0_seq4	AT5G66010.1	59	200	78	2	397	996	47	242	2e-79	253
comp151149_c0_seq9	AT5G66010.1	59	200	78	2	549	1148	47	242	9e-80	253
comp151149_c0_seq11	AT5G66010.1	59.5	200	77	2	549	1148	47	242	8e-80	255
comp151149_c0_seq12	AT5G66010.1	44.89	225	65	5	211	882	7	173	1e-51	173
comp151149_c0_seq14	AT5G66010.1	59.5	200	77	2	463	1062	47	242	7e-80	254
comp151149_c0_seq15	AT5G66010.1	59.5	200	77	2	499	1098	47	242	1e-80	254
comp151149_c0_seq17	AT4G37650.1	54.58	262	104	7	768	1	121	373	5e-89	282
comp150878_c0_seq1	AT2G29140.1	94	100	6	0	1	300	857	956	1e-56	199
comp150878_c1_seq1	AT2G29200.1	40.64	748	318	24	454	2574	20	682	2e-112	370
comp150878_c2_seq1	AT2G29200.1	77.85	149	33	0	2	448	676	824	6e-81	259
comp151270_c0_seq1	AT4G22540.1	59.96	542	162	10	2482	884	132	627	0	630
comp151270_c0_seq5	AT4G22540.1	60.69	636	195	10	2425	545	132	721	0	759
comp151270_c0_seq8	AT4G22540.1	66.29	267	78	2	1324	545	460	721	0	381
comp151270_c0_seq10	AT4G22540.1	60.69	636	195	10	2506	626	132	721	0	759
comp151270_c0_seq11	AT4G22540.1	56.23	763	252	14	2731	545	7	721	0	822
comp151270_c0_seq15	AT4G22540.1	59.96	542	162	10	2406	808	132	627	0	630
comp151270_c0_seq20	AT4G22540.1	56.6	682	195	11	2639	621	132	721	0	739
comp151270_c0_seq29	AT4G22540.1	50.31	485	171	12	2822	1449	7	448	0	425
comp151270_c0_seq38	AT4G22540.1	59.89	546	164	10	2535	925	132	631	0	632
comp151754_c0_seq2	AT5G59550.1	49.17	301	119	6	306	1163	17	298	1e-69	234
comp151800_c0_seq1	AT1G25390.1	48.41	471	201	8	1881	3212	171	626	3e-121	392
comp151800_c0_seq2	AT1G25390.1	57.62	361	141	4	2315	3361	266	626	2e-121	393
comp151164_c0_seq1	AT5G04670.1	43.96	364	191	7	1664	2728	395	754	5e-76	268
comp151290_c0_seq1	AT5G23710.1	42.53	87	47	1	708	457	144	230	3e-16	75.5
comp151290_c0_seq2	AT5G23710.1	42.53	87	47	1	815	564	144	230	4e-16	75.5
comp151290_c1_seq1	AT5G23710.1	31.1	164	100	4	44	523	1	155	3e-13	65.5
comp151290_c1_seq2	AT5G23710.1	31.1	164	100	4	346	825	1	155	6e-13	66.6
comp151290_c1_seq3	AT5G23710.1	32.1	162	97	5	387	857	2	155	4e-13	67.4
comp151725_c1_seq1	AT4G34710.2	71.14	596	165	4	4	1773	41	635	0	815
comp151574_c0_seq4	AT2G34930.1	36.73	294	167	7	102	938	197	486	9e-62	135
comp151574_c0_seq5	AT2G34930.1	36.44	601	350	12	2	1726	104	698	2e-69	243
comp151574_c0_seq6	AT2G34930.1	41.33	196	106	6	2	562	104	299	3e-26	107
comp151574_c0_seq7	AT2G34930.1	44.33	97	54	0	12	302	349	445	2e-18	81.3
comp151574_c0_seq12	AT2G34930.1	34.94	166	107	1	2	496	489	654	1e-19	87
comp151574_c0_seq15	AT1G80080.1	41.22	148	76	8	3	431	179	320	7e-11	59.7
comp151574_c0_seq17	AT2G34930.1	38.22	225	125	5	353	1012	483	698	8e-54	134
comp151574_c2_seq1	AT2G34930.1	45.35	86	37	3	300	548	38	116	6e-13	67.4
comp151183_c4_seq1	AT5G45380.1	78.66	689	140	2	2564	513	4	690	0	1052
comp151183_c4_seq2	AT5G45380.1	78.81	689	139	2	2564	513	4	690	0	1053
comp150992_c0_seq1	AT5G22120.1	51.96	102	47	2	3084	3386	283	383	3e-22	100
comp150992_c0_seq2	AT5G22660.2	27.7	361	231	12	274	1302	8	356	1e-20	94.7
comp150992_c0_seq10	AT5G22120.1	57.14	63	25	2	456	641	322	383	5e-14	70.5
comp150992_c0_seq14	AT5G22660.2	27.7	361	231	12	274	1302	8	356	1e-20	94.7
comp150992_c0_seq16	AT5G22120.1	51.12	223	94	6	541	1185	168	383	8e-60	204
comp150940_c3_seq1	AT3G15430.2	63.99	436	157	0	1764	457	44	479	0	602
comp150940_c3_seq2	AT3G15430.2	70.38	260	77	0	1236	457	220	479	9e-167	402
comp150940_c3_seq3	AT3G15430.2	63.99	436	157	0	1764	457	44	479	0	598
comp150940_c3_seq4	AT3G15430.2	70.38	260	77	0	1236	457	220	479	7e-167	402
comp151098_c0_seq1	AT5G04460.3	38.57	140	80	2	710	309	722	861	5e-27	112
comp151098_c0_seq3	AT2G27950.1	25	196	123	6	1081	557	609	801	2e-11	65.5
comp151467_c0_seq2	AT3G22700.1	25.1	251	169	9	1767	1042	4	244	6e-15	77
comp151467_c0_seq3	AT5G49610.1	24.46	233	136	9	940	308	86	300	9e-08	53.5
comp151467_c0_seq4	AT3G22700.1	25.3	253	166	9	1937	1212	4	244	2e-15	78.2
comp151467_c0_seq6	AT5G49610.1	24.77	327	198	12	1960	1040	2	300	2e-16	81.6
comp151467_c0_seq7	AT5G49610.1	25	328	195	13	1787	870	2	300	3e-16	80.9
comp151846_c0_seq2	AT5G17860.1	53.5	243	110	1	5954	5226	331	570	4e-47	182
comp151846_c0_seq12	AT5G17860.1	53.5	243	110	1	4465	3737	331	570	3e-47	182
comp151846_c0_seq14	AT2G02650.1	28.46	123	87	1	450	85	37	159	7e-08	50.8
comp151555_c0_seq16	AT2G29290.1	83.33	24	4	0	1	72	215	238	1e-07	48.1
comp151753_c0_seq1	AT2G37440.1	56.57	472	151	13	1918	503	6	423	1e-166	491
comp151753_c0_seq3	AT2G37440.1	57.94	340	107	9	2003	984	82	385	2e-118	371
comp151753_c0_seq5	AT2G37440.1	54.15	434	145	13	2243	942	6	385	1e-137	420
comp150950_c1_seq1	AT1G17500.1	79.4	568	116	1	2269	3972	637	1203	0	959
comp150950_c1_seq2	AT1G17500.1	79.4	568	116	1	2226	3929	637	1203	0	959
comp150950_c1_seq3	AT1G17500.1	79.4	568	116	1	2255	3958	637	1203	0	959
comp151636_c0_seq1	AT5G48340.1	45.26	517	271	4	144	1685	1	508	3e-113	359
comp151636_c0_seq3	AT5G48340.1	45.84	517	268	4	371	1912	1	508	2e-115	366
comp151816_c0_seq3	AT1G53710.1	48.37	337	150	6	954	1916	199	527	2e-88	293
comp151816_c0_seq4	AT1G53710.1	42.48	379	152	7	949	2037	199	527	2e-80	271
comp151816_c0_seq10	AT1G53710.1	50	414	191	6	547	1752	118	527	5e-147	391
comp151816_c0_seq13	AT1G53710.1	55.68	361	155	4	197	1267	1	360	3e-145	422
comp151407_c0_seq1	AT1G15020.2	59.31	145	54	1	2	436	366	505	1e-37	141
comp151407_c0_seq2	AT1G15020.2	59.31	145	54	1	2	436	366	505	3e-37	141
comp151407_c0_seq3	AT1G15020.2	59.29	140	52	1	2	421	366	500	4e-36	136
comp151407_c1_seq1	AT2G01270.1	63.47	271	92	3	810	1	104	368	5e-131	369
comp151686_c1_seq1	AT3G56120.1	59.55	492	170	5	114	1574	1	468	0	581
comp151686_c1_seq2	AT3G56120.1	64.56	79	28	0	636	872	390	468	9e-22	97.1
comp151686_c1_seq3	AT3G56120.1	59.96	487	176	4	114	1574	1	468	0	581
comp151686_c1_seq4	AT3G56120.1	59.55	492	170	5	114	1574	1	468	0	581
comp151686_c1_seq7	AT3G56120.1	56.9	58	23	1	313	480	411	468	1e-13	70.5
comp151686_c2_seq2	AT5G28780.1	41.89	74	32	2	243	431	224	297	5e-06	48.9
comp151686_c2_seq3	AT5G28780.1	41.89	74	32	2	254	442	224	297	5e-06	48.9
comp151664_c0_seq1	AT3G13000.1	68.1	163	52	0	1167	1655	279	441	7e-73	245
comp151664_c0_seq2	AT3G13000.1	68.13	182	58	0	1688	2233	279	460	3e-81	273
comp151318_c0_seq1	AT3G11760.1	54.96	282	106	6	1744	959	414	694	2e-88	299
comp151318_c0_seq2	AT3G11760.1	53.74	281	109	5	1741	959	415	694	1e-86	295
comp151318_c0_seq3	AT3G11760.1	53.55	282	110	5	1744	959	414	694	1e-86	295
comp151318_c0_seq4	AT3G11760.1	55.32	282	105	6	1744	959	414	694	3e-89	302
comp151318_c0_seq5	AT3G11760.1	53.9	282	109	5	1744	959	414	694	5e-87	296
comp151194_c1_seq1	AT3G24530.1	69.94	479	140	2	1912	485	4	481	0	681
comp151194_c1_seq2	AT3G24530.1	69.94	479	140	2	1912	485	4	481	0	681
comp151194_c1_seq3	AT5G38720.1	68.92	148	45	1	765	1205	159	306	3e-54	187
comp151289_c0_seq2	AT5G53050.3	68.38	234	74	0	2	703	103	336	1e-106	325
comp151289_c0_seq3	AT5G53050.3	70.54	224	66	0	2	673	103	326	6e-107	325
comp151289_c0_seq4	AT5G53050.3	68.83	231	72	0	2	694	103	333	5e-107	325
comp151289_c0_seq7	AT5G53050.3	72.67	161	44	0	2	484	103	263	5e-84	239
comp151289_c0_seq8	AT5G53050.1	72.14	201	56	0	2	604	103	303	1e-94	299
comp151289_c0_seq10	AT5G53050.3	72.67	161	44	0	2	484	103	263	3e-76	239
comp151289_c0_seq13	AT5G53050.3	72.67	161	44	0	2	484	103	263	3e-84	239
comp151289_c0_seq14	AT5G53050.3	72.67	161	44	0	2	484	103	263	2e-84	239
comp151289_c2_seq1	AT5G47770.1	71.43	350	100	0	1442	393	35	384	0	540
comp151289_c3_seq1	AT5G53050.1	50.43	117	40	2	318	1	1	110	1e-26	106
comp151289_c4_seq1	AT1G08530.1	75.32	154	38	0	672	1133	97	250	4e-75	238
comp151289_c4_seq2	AT1G08530.1	76.47	136	32	0	337	744	115	250	8e-67	212
comp151743_c0_seq1	AT3G25140.1	79.35	494	98	3	2005	536	64	557	0	786
comp151822_c0_seq1	AT5G46190.1	49.19	620	283	13	227	2005	30	644	9e-162	495
comp151822_c0_seq2	AT5G46190.1	52.88	416	179	8	226	1437	30	440	6e-117	380
comp150983_c2_seq1	AT1G51850.1	43.91	665	354	10	102	2060	180	837	5e-172	524
comp151048_c0_seq1	AT4G15240.1	54.89	419	176	6	458	1711	81	487	3e-143	438
comp151048_c0_seq2	AT4G15240.1	55.73	384	158	5	458	1606	81	453	1e-133	413
comp151048_c0_seq3	AT4G15240.1	54.89	419	176	6	458	1711	81	487	1e-143	438
comp151048_c0_seq4	AT4G15240.1	55.73	384	158	5	458	1606	81	453	2e-133	413
comp150991_c0_seq2	AT1G14790.1	59.35	1107	420	12	3450	160	2	1088	0	1207
comp150991_c0_seq6	AT1G14790.1	59.53	1107	418	12	3450	160	2	1088	0	1211
comp150991_c0_seq8	AT1G14790.1	59.35	1107	420	12	3429	139	2	1088	0	1207
comp150991_c0_seq10	AT1G14790.1	59.44	1107	419	12	3450	160	2	1088	0	1209
comp150991_c0_seq11	AT1G14790.1	59.35	1107	420	12	3429	139	2	1088	0	1207
comp150991_c0_seq12	AT1G14790.1	59.44	1107	419	12	3429	139	2	1088	0	1209
comp150991_c1_seq1	AT5G01320.1	73.77	183	38	2	519	1	1	183	8e-86	284
comp150991_c3_seq1	AT4G33070.1	77.05	427	98	0	1522	242	181	607	0	714
comp151384_c0_seq1	AT3G09470.2	56.76	370	149	4	146	1231	10	376	6e-113	342
comp151384_c0_seq2	AT3G09470.2	61.3	416	148	4	732	1955	1	411	8e-139	422
comp151384_c0_seq3	AT3G09470.2	61.7	436	154	4	339	1622	1	431	4e-170	498
comp151384_c0_seq4	AT3G09470.2	60.82	416	150	4	732	1955	1	411	8e-138	420
comp151384_c0_seq5	AT3G09470.2	60.94	425	155	4	146	1396	10	431	2e-165	483
comp151384_c0_seq6	AT3G09470.2	60.25	405	150	4	146	1336	10	411	5e-138	408
comp151384_c0_seq7	AT3G09470.2	59.86	436	162	4	732	2015	1	431	2e-164	488
comp151384_c0_seq8	AT3G09470.2	61.3	416	148	4	339	1562	1	411	2e-140	422
comp151384_c0_seq9	AT3G09470.2	61.3	416	148	4	339	1562	1	411	2e-140	422
comp151384_c0_seq10	AT3G09470.2	57.48	381	149	4	339	1457	1	376	3e-116	353
comp151169_c3_seq11	AT5G55810.2	65.79	114	39	0	808	467	148	261	2e-47	164
comp151169_c3_seq26	AT5G55810.1	66.06	109	37	0	878	552	127	235	8e-47	155
comp151169_c3_seq33	AT5G55810.1	63.64	165	60	0	959	465	71	235	2e-70	226
comp151169_c3_seq39	AT5G55810.1	62.7	244	82	2	2545	1814	1	235	4e-100	316
comp151169_c3_seq45	AT5G55810.1	58.87	265	79	2	1259	465	1	235	3e-104	316
comp151169_c3_seq48	AT5G55810.1	63.64	165	60	0	959	465	71	235	1e-70	226
comp151169_c3_seq52	AT5G55810.1	58.87	265	79	2	1259	465	1	235	1e-104	316
comp151169_c3_seq53	AT5G55810.1	63.64	165	60	0	959	465	71	235	2e-70	227
comp151169_c3_seq54	AT5G55810.1	63.93	244	79	2	1196	465	1	235	1e-107	323
comp151169_c3_seq56	AT5G55810.1	63.93	244	79	2	1196	465	1	235	2e-107	324
comp151169_c3_seq65	AT5G55810.1	66.06	109	37	0	791	465	127	235	3e-75	155
comp151440_c0_seq1	AT3G18860.1	64.33	757	268	2	109	2376	3	758	0	1017
comp151440_c0_seq2	AT3G18860.1	64.33	757	268	2	109	2376	3	758	0	1017
comp151440_c0_seq3	AT1G75000.1	53.19	141	60	2	1144	722	138	272	2e-35	133
comp151440_c0_seq4	AT1G75000.1	53.19	141	60	2	1163	741	138	272	2e-35	133
comp151159_c0_seq1	AT3G16000.1	39.94	681	368	4	2892	856	76	717	3e-100	335
comp151159_c0_seq2	AT3G16000.1	42.24	599	342	1	2652	856	123	717	1e-96	326
comp151159_c0_seq3	AT3G16000.1	39.79	681	369	4	2892	856	76	717	3e-99	333
comp151159_c0_seq4	AT3G16000.1	42.24	599	342	1	2652	856	123	717	2e-96	326
comp151159_c0_seq5	AT3G16000.1	41.35	561	325	1	2538	856	161	717	2e-79	277
comp151039_c0_seq1	AT3G57890.1	63.86	332	115	3	1584	589	247	573	0	462
comp151301_c4_seq5	AT5G14420.2	67.58	401	126	2	3276	2086	68	468	0	545
comp151301_c4_seq9	AT5G14420.2	67.58	401	126	2	3276	2086	68	468	0	545
comp151200_c0_seq1	AT1G27330.1	83.61	61	10	0	514	332	1	61	3e-28	105
comp151016_c1_seq9	AT2G37240.1	28.48	165	105	4	966	1436	87	246	1e-09	59.7
comp151016_c1_seq12	AT2G37240.1	28.48	165	105	4	1042	1512	87	246	1e-09	59.7
comp151016_c1_seq19	AT2G37240.1	28.48	165	105	4	1042	1512	87	246	1e-09	59.7
comp151016_c1_seq21	AT2G37240.1	28.48	165	105	4	1043	1513	87	246	9e-10	60.1
comp151016_c1_seq26	AT2G37240.1	28.48	165	105	4	966	1436	87	246	1e-09	59.7
comp151535_c1_seq1	AT1G52630.1	69.87	302	91	0	1035	1940	131	432	6e-163	455
comp151535_c1_seq6	AT1G52630.2	74.73	186	47	0	768	1325	108	293	3e-97	299
comp151535_c1_seq7	AT1G52630.1	72.68	388	106	0	803	1966	45	432	0	614
comp151535_c1_seq8	AT1G52630.1	70.2	302	90	0	1123	2028	131	432	2e-164	459
comp151535_c1_seq9	AT1G52630.1	72.42	388	107	0	802	1965	45	432	0	609
comp151535_c1_seq13	AT1G52630.1	72.42	388	107	0	887	2050	45	432	0	609
comp151535_c1_seq17	AT1G52630.1	69.87	302	91	0	1258	2163	131	432	5e-157	455
comp151535_c2_seq2	AT2G26780.1	61.62	985	350	9	1	2895	156	1132	0	1137
comp151535_c2_seq3	AT2G26780.1	56.38	697	291	3	1736	3799	1122	1814	0	784
comp151535_c3_seq1	AT2G26780.1	63.09	149	55	0	448	2	15	163	1e-49	176
comp151269_c0_seq2	AT2G27210.1	91.93	781	58	5	2618	279	230	1006	0	1325
comp151269_c1_seq1	AT2G27210.1	91.71	941	71	6	8	2821	70	1006	0	1591
comp151269_c2_seq1	AT4G33440.1	69.59	388	117	1	1176	16	87	474	0	569
comp151269_c3_seq1	AT5G64040.1	64.33	171	55	4	374	868	1	171	1e-59	197
comp151269_c4_seq1	AT5G64040.1	64.33	171	55	4	1086	592	1	171	8e-60	197
comp151269_c5_seq1	AT3G61490.3	57.78	405	169	2	2181	973	33	437	2e-165	492
comp151269_c5_seq2	AT2G39540.1	60.34	58	23	0	178	351	23	80	5e-19	78.6
comp151269_c5_seq3	AT4G23820.1	67.85	423	135	1	2199	931	23	444	0	606
comp151269_c5_seq4	AT3G61490.3	79.62	260	53	0	780	1	91	350	4e-158	452
comp151269_c5_seq5	AT5G59845.1	58.57	70	28	1	44	250	13	82	2e-19	78.6
comp151269_c5_seq9	AT4G23820.1	69.91	319	95	1	972	16	23	340	1e-165	479
comp151137_c3_seq1	AT5G20480.1	43.93	749	380	6	2349	136	85	804	1e-173	531
comp151137_c4_seq1	AT5G39390.1	48.65	74	36	1	222	1	26	97	1e-15	72.8
comp151137_c5_seq1	AT3G47110.1	32.93	82	50	2	1	243	945	1022	1e-08	54.3
comp151137_c6_seq1	AT5G20480.1	50	56	28	0	1028	861	845	900	2e-11	65.9
comp151137_c6_seq4	AT5G20480.1	50	48	24	0	145	2	867	914	2e-06	48.1
comp151137_c6_seq11	AT5G39390.1	54.29	70	32	0	211	2	342	411	2e-19	82
comp151123_c0_seq1	AT3G50910.1	41.94	124	70	2	541	909	273	395	8e-21	94.4
comp151296_c2_seq2	AT5G43810.2	90.28	72	7	0	152	367	867	938	3e-56	152
comp151296_c2_seq4	AT5G43810.2	77.78	45	9	1	1	132	817	861	2e-15	74.7
comp151296_c2_seq9	AT2G27880.1	71.68	113	32	0	2	340	714	826	9e-44	154
comp151296_c2_seq12	AT1G48410.1	70.51	78	23	0	2	235	753	830	2e-25	100
comp151296_c2_seq23	AT1G48410.1	70.73	82	24	0	2	247	753	834	6e-28	107
comp151296_c3_seq1	AT2G44860.2	90.67	75	7	0	225	1	1	75	2e-47	153
comp151296_c4_seq1	AT2G44860.2	51.52	99	38	2	664	371	70	159	5e-22	90.1
comp151296_c4_seq2	AT2G44860.2	51.52	99	38	2	692	399	70	159	1e-21	89.7
comp151614_c0_seq1	AT1G34300.1	36.85	426	234	10	1725	2966	354	756	5e-75	266
comp151614_c0_seq3	AT1G34300.1	36.85	426	234	10	1653	2894	354	756	4e-75	266
comp151614_c0_seq10	AT1G34300.1	36.85	426	234	10	2025	3266	354	756	8e-75	266
comp151696_c3_seq1	AT1G55475.1	45.31	64	31	2	389	204	59	120	4e-10	57
comp151190_c1_seq1	AT4G00490.1	76.03	459	109	1	1224	2597	74	532	0	752
comp151190_c1_seq2	AT4G00490.1	75.82	459	110	1	1540	2913	74	532	0	750
comp151190_c1_seq3	AT2G45880.1	70.49	183	54	0	1110	1658	223	405	2e-86	286
comp151087_c1_seq4	AT1G77410.1	49.6	498	232	7	1737	292	321	815	3e-159	483
comp151087_c1_seq15	AT1G77410.1	60.98	41	16	0	348	226	321	361	5e-10	57.8
comp151087_c1_seq18	AT1G77410.1	52.08	313	134	4	1213	320	504	815	3e-101	326
comp151087_c1_seq23	AT1G77410.1	51.32	530	239	7	1861	320	289	815	0	538
comp151087_c1_seq26	AT1G77410.1	51.32	530	239	7	1834	293	289	815	0	538
comp151087_c4_seq1	AT5G63800.1	71.05	304	82	2	899	3	1	303	1e-158	466
comp151376_c0_seq1	AT2G44710.1	40.77	287	169	1	1891	1034	199	485	3e-67	242
comp150998_c1_seq1	AT5G63380.1	47.95	365	176	4	416	1480	105	465	1e-98	316
comp150998_c1_seq3	AT5G63380.1	42.86	252	130	4	416	1141	105	352	1e-46	173
comp150998_c1_seq4	AT1G20510.1	64.62	130	45	1	1117	1503	394	523	2e-48	178
comp150998_c1_seq5	AT5G63380.1	50.35	423	192	6	416	1645	105	522	2e-130	406
comp150998_c1_seq6	AT5G63380.1	47.96	465	227	5	314	1675	70	530	4e-132	404
comp150998_c1_seq10	AT5G63380.1	49.73	366	166	6	416	1474	105	465	4e-118	332
comp150998_c1_seq11	AT5G63380.1	51.22	451	202	6	416	1729	105	550	9e-147	448
comp151374_c0_seq1	AT1G15910.1	44.84	611	322	8	206	2008	17	622	2e-143	444
comp151719_c0_seq1	AT3G04910.1	54.76	767	234	16	2475	289	8	699	0	748
comp151672_c0_seq1	AT5G50011.1	73.58	53	9	2	2119	1970	1	51	3e-16	76.3
comp151672_c0_seq2	AT5G50011.1	73.58	53	9	2	2119	1970	1	51	3e-16	76.3
comp151672_c0_seq3	AT5G50011.1	73.58	53	9	2	2035	1886	1	51	3e-16	76.3
comp151672_c0_seq4	AT5G50011.1	73.58	53	9	2	2035	1886	1	51	3e-16	76.3
comp151477_c0_seq1	AT4G03430.1	61.52	499	153	7	1415	3	264	751	0	556
comp151477_c2_seq1	AT4G03430.1	66.67	78	26	0	2	235	901	978	5e-30	113
comp151477_c2_seq3	AT4G03430.1	43.32	187	98	3	812	1363	377	558	9e-66	129
comp151477_c2_seq5	AT1G06110.1	51.3	423	196	4	1519	2781	22	436	9e-139	436
comp151477_c2_seq11	AT1G06110.1	51.3	423	196	4	1518	2780	22	436	4e-139	436
comp151477_c2_seq12	AT4G03430.1	43.32	187	98	3	1080	1631	377	558	2e-76	130
comp151477_c2_seq22	AT1G06110.1	45.67	289	147	4	1514	2374	22	302	5e-74	253
comp151477_c2_seq40	AT1G06110.1	45.67	289	147	4	1514	2374	22	302	7e-74	253
comp151477_c2_seq46	AT4G03430.1	42.86	189	86	4	783	1319	377	553	4e-63	125
comp150922_c1_seq2	AT5G19350.1	52.76	127	59	1	1184	804	191	316	9e-32	126
comp150922_c1_seq6	AT5G19350.2	46.94	147	71	3	1192	755	278	418	5e-23	100
comp150922_c1_seq16	AT5G19350.1	63.64	418	142	6	2005	755	14	422	5e-174	510
comp150922_c1_seq18	AT5G19350.1	54.55	88	39	1	869	606	196	282	2e-19	88.2
comp150922_c1_seq19	AT1G18560.1	33.82	207	97	9	614	12	32	204	6e-18	84.7
comp150922_c1_seq22	AT5G19350.1	70.96	303	85	3	1721	813	14	313	3e-152	451
comp150922_c1_seq31	AT5G19350.1	53.28	122	56	1	748	383	196	316	3e-33	126
comp150922_c1_seq32	AT5G19350.1	46.69	257	123	5	1504	755	173	422	9e-52	186
comp150922_c1_seq34	AT5G19350.1	54.55	88	39	1	772	509	196	282	1e-19	88.2
comp150964_c0_seq1	AT4G33240.3	47.67	967	403	23	2756	5503	809	1723	0	810
comp150964_c0_seq3	AT4G33240.3	48.02	960	395	23	2756	5458	809	1723	0	814
comp150964_c0_seq4	AT1G71010.1	84.15	82	13	0	1764	2009	1567	1648	9e-39	155
comp150975_c0_seq1	AT4G13780.1	73.53	797	206	4	379	2766	4	796	0	1229
comp150975_c0_seq2	AT4G13780.1	78.44	589	125	1	379	2145	4	590	0	998
comp150975_c0_seq3	AT4G13780.1	78.27	589	126	1	548	2314	4	590	0	997
comp150975_c0_seq4	AT4G13780.1	73.4	797	207	4	549	2936	4	796	0	1226
comp150975_c0_seq5	AT4G13780.1	74.44	708	169	6	549	2660	4	703	0	1087
comp150975_c0_seq6	AT4G13780.1	77.42	598	130	2	373	2166	4	596	0	971
comp151058_c0_seq1	AT2G34260.1	62.62	305	106	3	182	1093	2	299	7e-130	394
comp151058_c0_seq2	AT2G34260.1	61.2	250	91	2	91	837	1	245	2e-102	310
comp151058_c0_seq3	AT2G34260.1	58.94	358	137	4	182	1243	2	353	2e-131	397
comp151058_c0_seq4	AT2G34260.1	58.77	359	137	4	182	1246	2	353	2e-135	397
comp151745_c0_seq1	AT2G46370.4	63.25	351	126	3	2659	1616	11	361	3e-151	464
comp151745_c0_seq2	AT2G46370.4	62.5	360	130	4	2687	1617	4	361	1e-151	465
comp151353_c1_seq1	AT5G61580.1	78.12	416	91	0	1698	451	115	530	0	679
comp151353_c1_seq3	AT5G61580.1	76.08	255	61	0	1201	437	276	530	0	409
comp151353_c1_seq6	AT5G61580.1	69.7	538	152	3	2050	437	4	530	0	759
comp151353_c1_seq8	AT5G61580.1	72.37	514	132	3	1992	451	27	530	0	759
comp151214_c0_seq1	AT5G23570.1	56.53	375	151	4	1790	690	131	501	9e-134	409
comp151214_c0_seq2	AT5G23570.1	50.58	516	221	6	2075	561	123	615	3e-146	447
comp151214_c0_seq3	AT5G23570.1	52.97	438	175	5	2767	1478	123	537	3e-139	436
comp151458_c0_seq1	AT5G56270.1	39.17	314	141	10	517	1398	1	284	8e-38	147
comp151458_c1_seq1	AT5G56270.1	48.57	595	231	16	389	2089	2	549	3e-143	447
comp151458_c1_seq2	AT5G56270.1	45.22	743	315	24	389	2518	2	685	5e-154	474
comp151458_c1_seq4	AT5G56270.1	40.04	472	215	15	764	2116	2	426	1e-72	252
comp151458_c1_seq7	AT5G56270.1	45.22	743	315	24	1096	3225	2	685	4e-153	476
comp151458_c1_seq8	AT4G26440.1	60.32	252	77	2	2	688	183	434	3e-88	286
comp151192_c1_seq5	AT4G37460.1	67.75	769	231	7	2819	537	292	1051	0	1062
comp151192_c1_seq6	AT4G37460.1	65.48	588	186	7	2276	537	473	1051	0	777
comp151047_c0_seq1	AT5G12890.1	43.06	483	253	8	1740	340	10	486	7e-135	407
comp151417_c0_seq1	AT5G11000.1	40	200	105	7	1930	1352	100	291	1e-34	137
comp151417_c2_seq2	AT1G26750.1	55.14	185	83	0	32	586	1	185	1e-46	160
comp151417_c2_seq3	AT1G26750.1	55.14	185	83	0	32	586	1	185	1e-46	160
comp151700_c0_seq1	AT5G58130.1	45.52	268	104	9	2480	1698	10	242	2e-58	214
comp151071_c0_seq1	AT4G29090.1	26.45	121	75	3	894	568	211	329	7e-07	51.2
comp151071_c3_seq2	AT5G15830.1	45.13	113	46	2	332	670	70	166	5e-19	84.7
comp150916_c0_seq2	AT2G32940.1	35.38	65	39	1	770	964	35	96	1e-06	43.5
comp150916_c0_seq8	AT2G32940.1	35.38	65	39	1	770	964	35	96	1e-06	42.7
comp150916_c0_seq11	AT2G27040.2	45.18	197	88	5	867	1409	93	285	9e-45	169
comp150916_c0_seq12	AT2G27040.2	48.81	84	40	1	3	245	107	190	2e-22	91.7
comp150916_c0_seq13	AT2G27040.2	47.19	178	82	3	817	1314	108	285	1e-44	168
comp150916_c1_seq1	AT5G21150.1	35.35	99	29	3	285	1	27	94	4e-09	54.7
comp150916_c1_seq2	AT5G21150.1	51.47	68	29	2	192	1	27	94	6e-15	71.2
comp150916_c3_seq1	AT2G32940.1	60.2	304	121	0	922	11	257	560	4e-129	392
comp150916_c3_seq2	AT2G32940.1	60.65	155	61	0	475	11	406	560	3e-58	205
comp150916_c5_seq1	AT5G21150.1	70.3	330	97	1	3	992	568	896	9e-166	497
comp150916_c5_seq2	AT5G21150.1	70.3	330	97	1	3	992	568	896	4e-166	497
comp151284_c0_seq8	AT2G36630.1	86.4	125	17	0	1813	1439	66	190	6e-88	200
comp151284_c0_seq13	AT2G36630.1	67.77	453	144	2	1837	485	6	458	4e-162	479
comp151284_c0_seq31	AT2G36630.1	67.12	292	95	1	1357	485	167	458	7e-89	283
comp151284_c0_seq32	AT2G36630.1	67.05	261	86	0	1267	485	198	458	1e-128	245
comp151284_c0_seq34	AT2G36630.1	65.02	223	76	2	2683	2021	6	228	3e-77	262
comp151284_c0_seq41	AT2G36630.1	64.84	128	45	0	1412	1029	229	356	3e-20	94
comp151284_c0_seq64	AT2G36630.1	70.43	230	68	0	1174	485	229	458	4e-70	219
comp151284_c0_seq80	AT2G36630.1	71.23	73	21	0	703	485	386	458	5e-26	110
comp151284_c0_seq109	AT2G36630.1	67.44	258	82	1	1252	485	201	458	1e-71	244
comp151284_c0_seq117	AT2G36630.1	64.83	145	51	0	1466	1032	211	355	4e-28	116
comp151284_c0_seq121	AT2G36630.1	65.02	223	76	2	2818	2156	6	228	5e-77	262
comp151284_c0_seq124	AT2G36630.1	59.11	428	134	6	1826	564	66	459	2e-106	332
comp151284_c0_seq135	AT2G36630.1	65.14	350	120	2	1914	871	6	355	8e-113	352
comp151284_c0_seq138	AT2G36630.1	68.7	262	81	1	1421	639	172	433	4e-75	246
comp151284_c0_seq142	AT2G36630.1	60.76	158	62	0	1426	953	198	355	1e-28	118
comp151284_c0_seq152	AT2G36630.1	71.23	73	21	0	703	485	386	458	2e-25	110
comp151284_c0_seq155	AT2G36630.1	45.03	191	60	2	1601	1029	211	356	2e-21	97.4
comp151284_c0_seq180	AT2G36630.1	55.79	337	103	3	1492	485	167	458	5e-81	263
comp151322_c3_seq1	AT2G14170.1	81.82	495	89	1	163	1647	113	606	0	852
comp151322_c3_seq2	AT2G14170.3	81.8	401	73	0	163	1365	113	513	0	669
comp151322_c3_seq3	AT2G14170.1	77.65	528	114	2	70	1644	79	605	0	848
comp151322_c3_seq4	AT2G14170.2	84.43	212	33	0	1	636	108	319	2e-124	365
comp151322_c5_seq2	ATMG01250.1	40.74	54	32	0	3097	2936	27	80	8e-06	47.4
comp151322_c5_seq3	AT4G23160.1	42.75	131	69	3	3750	3370	467	595	9e-16	83.2
comp150973_c0_seq2	AT1G69310.2	86.81	91	12	0	2261	2533	121	211	4e-48	176
comp150973_c0_seq4	AT1G69310.2	86.81	91	12	0	2314	2586	121	211	4e-48	176
comp150973_c0_seq6	AT1G69310.2	86.81	91	12	0	2066	2338	121	211	2e-48	176
comp150973_c0_seq7	AT1G69310.2	86.81	91	12	0	2302	2574	121	211	4e-48	176
comp150973_c0_seq8	AT1G69310.2	86.81	91	12	0	2106	2378	121	211	3e-48	176
comp150973_c0_seq9	AT1G69310.2	86.81	91	12	0	627	899	121	211	7e-51	174
comp150973_c0_seq10	AT1G69310.2	86.81	91	12	0	2077	2349	121	211	3e-48	176
comp151079_c0_seq1	AT4G26850.1	32.84	341	202	9	650	1609	60	394	7e-47	173
comp151079_c0_seq2	AT4G26850.1	33.48	224	132	6	1074	1703	174	394	1e-39	122
comp151444_c0_seq1	AT5G49970.1	74.02	458	119	0	566	1939	73	530	0	714
comp151444_c0_seq2	AT5G49970.1	74.02	458	119	0	566	1939	73	530	0	714
comp151487_c0_seq1	AT3G54950.1	46.86	318	147	5	7	897	153	469	1e-69	230
comp151487_c0_seq2	AT3G54950.1	48.6	107	43	3	167	454	364	469	6e-19	87
comp151487_c0_seq4	AT3G54950.1	45.07	335	148	6	7	957	153	469	1e-67	226
comp151487_c0_seq5	AT3G54950.1	48.12	320	135	8	7	882	153	469	4e-71	236
comp151625_c0_seq1	AT3G19720.2	74.6	126	30	2	113	487	28	152	4e-58	195
comp151625_c1_seq2	AT3G19720.1	76.97	621	141	1	2224	362	145	763	0	961
comp151625_c1_seq3	AT3G19720.1	76.81	621	142	1	2331	469	145	763	0	949
comp151625_c1_seq6	AT3G19720.1	74.42	430	108	1	1651	362	336	763	0	639
comp151625_c1_seq7	AT3G19720.1	73.61	360	93	1	1436	357	406	763	0	563
comp151603_c0_seq1	AT2G25730.2	45.45	99	52	1	1	297	503	599	4e-20	88.2
comp151603_c0_seq2	AT2G25730.1	45.93	209	110	1	160	777	539	747	5e-57	185
comp151603_c0_seq3	AT2G25730.2	45.45	99	52	1	1	297	503	599	4e-20	88.2
comp151603_c2_seq2	AT2G25730.2	40	115	67	1	399	61	326	440	6e-19	80.9
comp151603_c2_seq3	AT2G25730.1	39.68	441	224	7	1260	61	1	440	6e-80	276
comp151603_c2_seq4	AT2G25730.1	38.96	326	159	6	1297	437	1	325	2e-71	199
comp151603_c2_seq5	AT2G25730.2	39.23	441	226	7	1260	61	1	440	2e-78	270
comp151317_c0_seq1	AT1G68580.1	57.89	152	62	1	616	1071	35	184	4e-52	189
comp151317_c0_seq2	AT1G68580.2	40.33	300	151	2	224	1123	9	280	9e-61	220
comp151201_c1_seq2	AT4G32360.1	63.64	407	142	4	396	1604	77	481	2e-178	521
comp151201_c1_seq3	AT4G32360.1	73.44	64	17	0	206	397	20	83	1e-25	101
comp150866_c3_seq1	AT3G52260.2	60.86	373	134	6	105	1208	4	369	7e-150	438
comp150866_c3_seq5	AT3G52260.2	62.07	174	62	2	105	623	4	174	9e-108	213
comp150866_c3_seq7	AT3G52260.2	62.31	321	112	5	105	1055	4	319	3e-131	388
comp151495_c0_seq1	AT1G57790.1	20.83	360	215	12	1416	442	13	337	2e-06	50.4
comp150952_c0_seq1	AT5G53620.3	47.41	386	174	5	3309	2170	26	388	8e-97	327
comp150952_c0_seq2	AT5G53620.3	47.41	386	174	5	3393	2254	26	388	9e-97	327
comp151553_c0_seq7	AT1G43260.1	43.93	239	133	1	116	829	34	272	7e-70	225
comp151001_c0_seq1	AT5G67090.1	43.24	740	371	15	361	2517	21	732	0	559
comp151001_c0_seq2	AT5G67090.1	43.38	740	370	15	361	2517	21	732	0	561
comp151107_c2_seq1	AT2G33620.4	64.47	228	56	5	296	946	138	351	4e-64	214
comp151107_c3_seq8	AT3G02910.1	55.32	188	69	1	1219	656	12	184	2e-55	186
comp150872_c0_seq1	AT3G26750.1	44.89	225	116	2	2699	2043	19	241	2e-57	207
comp150872_c0_seq2	AT3G26750.1	44.6	213	104	4	1438	803	325	524	7e-42	163
comp150872_c0_seq4	AT3G26750.1	44.89	225	116	2	2614	1958	19	241	2e-57	207
comp150855_c0_seq1	AT4G31590.1	60.77	339	117	6	996	1	1	330	2e-116	361
comp150855_c0_seq2	AT4G31590.1	60.77	339	117	6	996	1	1	330	1e-114	361
comp150855_c1_seq1	AT2G24630.1	81.84	369	64	2	3	1106	324	690	0	534
comp151042_c0_seq1	AT5G10200.1	80.56	638	110	3	2654	759	1	630	0	1053
comp151691_c1_seq1	AT5G04930.1	65.93	91	30	1	275	3	52	141	1e-31	125
comp151367_c0_seq2	AT2G43240.1	76.98	404	91	1	311	1516	2	405	0	617
comp151367_c0_seq3	AT2G43240.1	76.98	404	91	1	311	1516	2	405	0	617
comp151367_c2_seq1	AT3G14120.2	63.41	1085	381	8	3850	611	1	1074	0	1239
comp151029_c1_seq1	AT5G51690.1	54.91	468	188	3	2856	1492	32	489	0	542
comp151029_c1_seq2	AT5G51690.1	60.53	375	148	0	2616	1492	115	489	3e-171	513
comp151233_c0_seq1	AT5G57230.1	73.75	160	42	0	315	794	1	160	4e-85	262
comp151233_c0_seq2	AT5G57230.1	73.75	160	42	0	315	794	1	160	2e-86	261
comp151233_c0_seq3	AT5G57230.1	76.62	154	36	0	88	549	1	154	7e-89	264
comp151279_c0_seq1	AT4G37560.1	77.04	453	102	2	1876	518	1	451	0	722
comp151279_c0_seq2	AT4G37550.1	59.52	42	15	2	642	517	412	451	1e-07	52.4
comp151279_c1_seq1	AT3G15110.1	59.11	225	85	4	1953	1282	35	253	1e-51	182
comp151279_c1_seq2	AT3G15110.1	59.11	225	85	4	1937	1266	35	253	1e-51	182
comp151279_c2_seq1	AT4G33110.2	67.04	355	117	0	122	1186	1	355	1e-176	505
comp151279_c2_seq2	AT4G33110.2	67.32	355	116	0	122	1186	1	355	2e-175	506
comp151279_c2_seq4	AT4G33110.2	73.37	184	49	0	410	961	172	355	2e-98	302
comp151279_c2_seq7	AT4G33110.2	66.26	326	110	0	49	1026	1	326	6e-161	458
comp151337_c6_seq2	AT1G43760.1	28.16	412	262	10	2561	3730	222	621	2e-40	160
comp151337_c6_seq6	AT3G24255.1	30.22	139	87	2	859	1248	21	158	4e-14	75.1
comp151253_c1_seq1	AT1G01690.1	36.09	435	203	14	1631	543	1	432	3e-42	159
comp151253_c1_seq4	AT1G01690.1	36.01	436	213	12	1664	543	1	432	3e-43	162
comp151606_c3_seq1	AT4G31160.1	53.65	794	273	10	3602	5809	1015	1771	0	654
comp151606_c4_seq2	AT2G01300.1	37.04	135	76	5	114	518	18	143	3e-18	80.1
comp151606_c5_seq1	AT2G37170.1	81.31	289	49	2	50	916	1	284	2e-164	471
comp151606_c5_seq2	AT3G53420.2	83.33	276	44	1	316	1143	13	286	4e-160	464
comp151606_c5_seq3	AT2G37170.1	91.59	107	9	0	2	322	108	214	3e-65	202
comp151606_c5_seq4	AT4G35100.2	90.08	131	13	0	2	394	89	219	1e-79	240
comp151606_c5_seq5	AT4G35100.2	83.51	285	42	2	91	945	1	280	9e-168	480
comp151606_c5_seq6	AT3G53420.2	94.02	117	7	0	2	352	110	226	3e-72	220
comp151606_c7_seq1	AT4G35100.2	85.19	54	8	0	947	786	224	277	7e-24	99.4
comp151606_c7_seq2	AT4G35100.2	81.82	55	10	0	512	348	224	278	6e-25	99.4
comp151756_c0_seq1	AT3G15520.1	88	50	6	0	469	618	112	161	1e-26	90.5
comp151756_c1_seq1	AT1G11090.1	59.51	326	110	5	213	1175	7	315	2e-118	365
comp151648_c0_seq1	AT4G03090.1	33.9	646	336	21	1105	2991	341	912	9e-135	284
comp151648_c0_seq3	AT4G03090.2	40.97	576	305	11	123	1817	1	552	5e-111	370
comp151648_c0_seq5	AT4G03090.1	36.62	994	523	26	105	3020	4	912	2e-158	499
comp151648_c0_seq12	AT4G03090.2	37.62	957	503	25	123	2948	1	878	6e-158	496
comp151499_c0_seq1	AT2G27980.1	47.27	768	378	12	1365	3605	303	1064	0	636
comp151499_c0_seq2	AT2G27980.1	47.27	768	378	12	1378	3618	303	1064	0	636
comp151385_c0_seq1	AT2G43710.2	66.8	256	83	1	249	1016	70	323	8e-125	368
comp151385_c0_seq2	AT2G43710.1	67.19	256	82	1	249	1016	70	323	3e-125	369
comp151385_c0_seq3	AT2G43710.2	62.46	341	119	2	360	1382	70	401	1e-142	423
comp151385_c0_seq4	AT5G16240.1	59.12	362	128	4	283	1368	51	392	6e-143	421
comp151166_c0_seq3	AT4G36720.1	55.88	170	72	1	143	643	21	190	1e-65	212
comp151166_c0_seq4	AT4G36720.1	55.29	170	73	1	325	825	21	190	8e-64	209
comp151166_c0_seq7	AT4G36720.1	55.29	170	73	1	364	864	21	190	1e-62	209
comp151166_c0_seq8	AT4G36720.1	55.29	170	73	1	364	864	21	190	1e-62	209
comp151331_c0_seq1	AT3G57180.1	67.66	470	144	4	1777	383	192	658	0	595
comp151399_c0_seq1	AT5G11480.1	75.4	252	62	0	324	1079	67	318	1e-131	389
comp151399_c0_seq2	AT5G11480.1	75.4	252	62	0	311	1066	67	318	5e-132	389
comp151399_c0_seq3	AT5G11480.1	71.65	127	36	0	310	690	67	193	1e-60	203
comp151399_c0_seq4	AT5G11480.1	72.22	126	35	0	324	701	67	192	5e-59	202
comp151399_c0_seq9	AT5G11480.1	72.22	126	35	0	311	688	67	192	2e-102	202
comp151399_c2_seq1	AT2G39050.1	63.75	160	58	0	554	1033	158	317	1e-58	199
comp151399_c2_seq2	AT2G39050.1	63.75	160	58	0	566	1045	158	317	2e-58	199
comp151399_c2_seq3	AT2G39050.1	61.88	160	55	1	566	1027	158	317	4e-53	184
comp151399_c2_seq4	AT2G39050.1	61.88	160	55	1	554	1015	158	317	3e-53	184
comp150920_c2_seq20	AT4G38180.1	38.27	324	195	4	2654	1689	72	392	1e-98	233
comp150920_c2_seq35	AT4G38180.1	38.27	324	195	4	2492	1527	72	392	1e-98	233
comp150920_c2_seq43	AT1G34180.2	42.86	63	32	1	335	159	3	65	1e-07	53.1
comp151723_c0_seq1	AT1G52530.1	62.13	301	112	1	1161	265	19	319	1e-128	378
comp151723_c0_seq8	AT1G52530.1	64.07	167	58	1	1273	779	1	167	1e-111	222
comp151127_c6_seq4	AT5G07810.1	52.93	393	170	6	1451	276	802	1180	2e-108	367
comp151127_c6_seq13	AT5G07810.1	55.59	304	133	2	3696	2791	74	377	0	344
comp151443_c7_seq12	AT3G05250.1	43.01	93	51	1	287	559	150	242	4e-15	76.3
comp151443_c7_seq19	AT3G05250.1	40.09	227	130	3	239	901	20	246	3e-47	171
comp151443_c7_seq26	AT3G05250.1	45.81	227	117	3	376	1038	20	246	3e-63	216
comp151443_c7_seq106	AT3G05250.1	45.81	227	117	3	376	1038	20	246	2e-63	216
comp151443_c7_seq125	AT3G61220.2	48.09	314	147	6	1351	2277	1	303	2e-85	278
comp151557_c0_seq1	AT2G46150.1	37.04	162	95	3	910	434	58	215	1e-27	110
comp151557_c0_seq3	AT2G46150.1	35.94	128	80	1	815	432	90	215	6e-21	93.6
comp151449_c1_seq1	AT4G02715.1	49.41	85	34	2	445	218	117	201	3e-12	63.9
comp151620_c0_seq6	AT5G35700.1	39.17	120	58	3	235	567	103	216	5e-13	70.5
comp151620_c0_seq10	AT4G26970.1	45.45	44	24	0	242	111	93	136	2e-06	47.4
comp151620_c0_seq29	AT5G35700.1	39.17	120	58	3	997	1329	103	216	2e-12	70.5
comp151114_c1_seq1	AT4G17910.1	56.44	225	95	1	925	1599	213	434	2e-98	210
comp151114_c1_seq2	AT4G17910.1	56.39	266	113	1	1215	2012	172	434	3e-78	261
comp151114_c1_seq6	AT4G17910.1	47.11	121	56	3	366	725	33	146	2e-14	75.1
comp151114_c1_seq10	AT4G17910.1	56.8	250	105	1	761	1510	188	434	1e-71	240
comp151114_c1_seq13	AT4G17910.1	57.39	291	121	1	605	1477	147	434	3e-93	296
comp151720_c0_seq1	AT5G48800.1	64.29	574	181	3	2074	368	28	582	0	715
comp151720_c0_seq2	AT5G48800.1	64.76	542	167	3	1978	368	60	582	0	676
comp150913_c3_seq10	AT4G23160.1	31.45	124	81	2	443	84	86	209	7e-09	57
comp150913_c5_seq1	AT4G23160.1	28.19	149	106	1	413	856	231	379	4e-06	43.5
comp151533_c0_seq1	AT3G53920.1	46.28	121	64	1	1883	1524	358	478	1e-47	120
comp151533_c0_seq2	AT3G53920.1	51.85	297	142	1	1232	345	274	570	1e-91	299
comp151533_c0_seq3	AT3G53920.1	51.85	297	142	1	1232	345	274	570	3e-91	298
comp151533_c0_seq4	AT3G53920.1	46.29	229	118	2	1016	345	342	570	2e-52	189
comp151533_c0_seq6	AT3G53920.1	46.29	229	118	2	1016	345	342	570	1e-51	189
comp150934_c9_seq5	AT4G29090.1	32.8	125	77	3	1744	1376	23	142	2e-08	57.8
comp150934_c9_seq6	ATMG01250.1	41.07	56	33	0	2304	2137	25	80	6e-06	47.4
comp150934_c9_seq9	AT4G29090.1	34.41	93	55	2	1650	1375	55	142	8e-06	50.1
comp150934_c9_seq12	AT3G24255.1	35.09	57	37	0	1164	994	16	72	2e-07	45.1
comp151032_c1_seq1	AT5G54800.1	85.2	331	45	1	455	1435	57	387	0	559
comp151032_c1_seq2	AT5G54800.1	84.89	331	46	1	455	1435	57	387	0	556
comp151291_c4_seq2	AT3G11220.1	57.47	174	66	2	231	752	23	188	1e-101	204
comp151291_c4_seq6	AT3G11220.1	58.7	138	53	3	231	635	23	159	9e-42	157
comp151291_c4_seq7	AT3G11220.2	67.86	112	36	0	59	394	240	351	1e-41	145
comp151380_c1_seq1	AT1G11580.1	48.48	526	250	6	115	1656	1	517	2e-164	483
comp151380_c2_seq1	AT3G49220.1	61.54	39	15	0	522	406	558	596	1e-07	50.4
comp151687_c0_seq1	AT4G28200.1	44.07	388	203	5	839	1984	265	644	1e-177	324
comp151687_c0_seq10	AT4G28200.1	45.95	111	60	0	175	507	504	614	2e-20	88.6
comp151687_c1_seq1	AT4G16444.1	48.32	149	77	0	343	789	26	174	5e-26	104
comp150869_c0_seq1	AT3G06150.1	61.74	494	182	3	446	1921	104	592	0	665
comp150908_c0_seq1	AT5G20200.1	27.27	396	218	17	413	1501	155	513	3e-13	73.9
comp151038_c0_seq5	AT1G30010.1	67.34	548	173	2	5145	3520	143	690	0	743
comp151038_c0_seq9	AT1G30010.1	69.08	524	159	1	4942	3380	167	690	0	741
comp151405_c0_seq1	AT1G31780.1	78.17	252	52	2	687	1442	154	402	2e-124	397
comp151069_c1_seq1	AT5G52400.1	60.67	450	163	3	1618	275	82	519	0	555
comp151069_c1_seq3	AT5G52400.1	57.87	356	136	3	1336	275	176	519	4e-153	401
comp151069_c1_seq4	AT5G52400.1	47.5	200	91	3	740	147	206	393	2e-41	150
comp151547_c0_seq1	AT1G22770.1	75.04	681	164	6	3909	1873	2	678	0	917
comp151436_c0_seq2	AT4G23160.1	34.07	91	60	0	534	262	348	438	2e-11	60.1
comp151582_c0_seq1	AT5G19280.1	56.72	402	171	2	1576	374	180	579	6e-152	462
comp151582_c0_seq3	AT5G19280.1	56.72	402	171	2	1576	374	180	579	1e-152	462
comp151582_c0_seq4	AT5G19280.1	56.72	402	171	2	1576	374	180	579	2e-152	462
comp151678_c0_seq74	AT3G22380.1	33.33	114	51	5	1884	1570	606	703	7e-06	50.8
comp151182_c0_seq1	AT4G00630.1	68.91	1142	305	12	3947	570	67	1174	0	1267
comp151811_c0_seq1	AT1G80000.2	44.84	223	88	6	658	1317	131	321	3e-31	128
comp151811_c1_seq1	AT1G80000.2	47.47	158	65	8	1354	908	457	605	3e-22	100
comp151049_c0_seq1	AT1G30080.1	69.37	333	96	1	1071	91	21	353	1e-154	448
comp151049_c0_seq2	AT1G30080.1	67.61	352	106	2	1876	839	4	353	2e-153	454
comp151830_c0_seq2	AT4G12570.1	36.53	772	446	16	275	2476	106	871	4e-140	445
comp151830_c0_seq3	AT4G12570.1	29.22	486	310	13	275	1636	106	589	1e-40	158
comp151062_c0_seq1	AT5G66520.1	41.85	540	278	7	1855	239	116	620	7e-148	449
comp151760_c0_seq1	AT5G14270.1	32.66	597	295	19	706	2316	138	687	3e-47	180
comp151760_c0_seq2	AT5G14270.1	31.99	594	294	20	706	2289	138	687	5e-46	176
comp151260_c0_seq1	AT2G34250.2	93.75	320	20	0	1897	938	1	320	0	611
comp151260_c2_seq1	AT1G55730.2	69.36	408	124	1	1993	3216	34	440	4e-178	537
comp151260_c2_seq2	AT1G55730.2	69.36	408	124	1	1993	3216	34	440	4e-175	529
comp151260_c2_seq3	AT5G45420.1	47.45	196	82	4	452	1006	120	305	1e-45	164
comp151260_c2_seq4	AT5G45420.1	47.45	196	82	4	452	1006	120	305	2e-46	164
comp151260_c2_seq5	AT1G55730.2	69.36	408	124	1	498	1721	34	440	0	537
comp151260_c2_seq7	AT3G17630.1	46.15	117	53	2	1580	1260	273	389	1e-21	79.3
comp151711_c0_seq1	AT5G06660.1	68.32	202	49	2	34	636	9	196	2e-74	233
comp151711_c0_seq2	AT5G58110.1	58.45	142	58	1	1540	1115	5	145	5e-48	171
comp151471_c0_seq1	AT5G48385.1	40.43	517	292	6	205	1719	2	514	2e-89	297
comp151471_c0_seq2	AT5G48385.1	41.27	361	201	7	205	1272	2	356	5e-50	187
comp151308_c0_seq1	AT5G41770.1	60.87	46	16	2	1087	950	661	704	7e-08	54.3
comp151308_c1_seq1	AT5G41770.1	79.85	660	127	1	222	2183	6	665	0	1036
comp151679_c0_seq1	AT1G48950.1	46.85	397	170	6	320	1477	65	431	7e-100	330
comp151679_c0_seq2	AT1G48950.1	46.85	397	170	6	320	1477	65	431	1e-99	330
comp151416_c0_seq1	AT1G08710.1	49.1	222	109	1	155	808	6	227	8e-56	192
comp151416_c0_seq2	AT1G08710.1	49.1	222	109	1	155	808	6	227	4e-56	192
comp151124_c0_seq3	AT4G29810.1	63.98	347	118	2	255	1274	8	354	1e-155	453
comp150957_c0_seq1	AT2G28970.1	42.44	655	351	11	88	2025	115	752	3e-168	508
comp150957_c0_seq2	AT2G19210.1	41.85	877	465	14	216	2816	10	851	0	657
comp150957_c0_seq3	AT4G29990.1	42.68	881	454	16	237	2837	11	854	0	663
comp150957_c0_seq5	AT2G28970.1	41.73	683	370	12	88	2109	115	778	1e-158	488
comp150957_c0_seq6	AT2G28970.1	41.83	514	278	11	110	1627	106	606	9e-114	359
comp151815_c1_seq1	AT5G16715.1	80.5	923	178	1	298	3066	51	971	0	1519
comp151815_c1_seq2	AT5G16715.1	77.56	976	203	3	166	3081	8	971	0	1526
comp151795_c0_seq1	AT4G21390.1	50.92	817	363	19	107	2509	21	815	0	767
comp151539_c0_seq1	AT3G57520.1	52.52	139	46	1	565	209	635	773	5e-42	151
comp151539_c1_seq1	AT3G57520.1	77.38	641	140	3	1924	2	1	636	0	1051
comp151539_c1_seq2	AT3G57520.1	77.38	641	140	3	1924	2	1	636	0	1049
comp151588_c0_seq1	AT2G18790.1	73	626	163	4	2426	558	532	1154	0	956
comp151160_c0_seq1	AT3G51895.1	79.78	371	75	0	3	1115	64	434	0	595
comp151160_c1_seq1	AT3G51895.1	67.11	225	72	2	1017	346	433	656	3e-100	313
comp151160_c2_seq1	AT3G51895.1	47.06	51	27	0	155	3	20	70	7e-12	62.8
comp151277_c2_seq1	AT5G38510.2	51.66	211	92	3	1	618	223	428	1e-67	221
comp151277_c2_seq2	AT5G38510.2	31.9	163	74	5	576	1049	298	428	5e-15	77.4
comp151277_c2_seq4	AT5G38510.2	41.91	136	69	3	576	968	298	428	4e-27	112
comp151277_c2_seq5	AT5G38510.2	61.42	127	49	0	1	381	223	349	4e-48	170
comp151277_c3_seq3	AT5G38510.2	31.65	158	86	6	421	2	77	230	2e-09	59.3
comp151003_c0_seq1	AT4G00550.1	65.03	469	149	3	1822	434	2	461	0	635
comp151003_c0_seq2	AT4G00550.1	65.03	469	149	3	1822	434	2	461	0	635
comp151714_c0_seq1	AT2G30350.2	69.14	175	46	1	1642	1118	27	193	9e-79	262
comp151714_c0_seq2	AT2G30350.2	69.14	175	46	1	1626	1102	27	193	8e-79	262
comp151334_c4_seq1	AT4G01070.1	48.96	96	49	0	621	334	366	461	3e-23	97.4
comp151334_c4_seq2	AT4G01070.1	50	96	48	0	730	443	366	461	1e-22	96.7
comp151334_c4_seq3	AT4G01070.1	48.96	96	49	0	899	612	366	461	2e-22	97.4
comp151334_c4_seq4	AT2G29730.1	38.53	109	62	2	577	263	358	465	3e-19	85.5
comp151188_c0_seq1	AT3G48350.1	33.8	71	44	1	797	1009	20	87	2e-07	53.9
comp151188_c0_seq6	AT3G48350.1	38.18	55	34	0	797	961	20	74	6e-08	55.1
comp151188_c0_seq7	AT3G48350.1	38.18	55	34	0	420	584	20	74	4e-08	54.7
comp151188_c0_seq8	AT5G50260.1	36.62	71	42	2	797	1009	20	87	1e-07	53.9
comp151188_c0_seq9	AT3G48350.1	32.39	71	45	1	420	632	20	87	8e-08	54.3
comp151188_c0_seq10	AT5G50260.1	36.62	71	42	2	420	632	20	87	4e-08	53.9
comp151188_c0_seq11	AT5G50260.1	32.18	87	52	3	420	680	20	99	7e-08	53.1
comp151188_c0_seq14	AT3G22630.1	82.83	198	34	0	1041	448	1	198	1e-113	352
comp151188_c0_seq18	AT3G48350.1	38.18	55	34	0	420	584	20	74	5e-08	54.7
comp151188_c0_seq23	AT5G50260.1	36.62	71	42	2	797	1009	20	87	1e-07	53.9
comp151276_c8_seq2	AT4G23160.1	43	100	54	2	496	200	485	582	4e-18	82.8
comp151476_c0_seq1	AT5G10080.1	53.63	358	152	7	2699	3748	142	493	7e-109	357
comp151476_c0_seq3	AT5G10080.1	56.95	367	145	7	299	1372	22	384	1e-129	389
comp151053_c0_seq2	AT2G46915.1	57.65	392	163	2	1266	2438	318	707	0	452
comp151053_c0_seq4	AT2G46915.1	53.54	650	257	8	415	2340	95	707	0	659
comp151204_c1_seq1	AT5G24760.1	74.33	374	93	1	1258	2379	11	381	0	577
comp151204_c1_seq2	AT5G24760.1	74.06	374	94	1	1615	2736	11	381	0	577
comp151204_c1_seq3	AT5G24760.1	74.33	374	93	1	1207	2328	11	381	0	577
comp151204_c1_seq4	AT5G24760.1	74.33	374	93	1	1902	3023	11	381	0	577
comp151204_c1_seq5	AT5G24760.1	74.33	374	93	1	971	2092	11	381	0	577
comp151153_c0_seq2	AT4G20140.1	54.75	316	142	1	1	945	553	868	6e-84	282
comp151153_c1_seq4	AT4G20140.1	47.83	531	272	3	1579	2	30	560	2e-105	349
comp151231_c1_seq1	AT1G43760.1	28.82	170	104	5	551	93	390	559	1e-11	63.5
comp151231_c2_seq6	AT1G43760.1	31.77	192	122	4	2811	3365	432	621	1e-19	94.7
comp151231_c2_seq13	AT1G43760.1	31.77	192	122	4	2638	3192	432	621	1e-19	94.7
comp150904_c0_seq1	AT3G55200.1	75	32	8	0	1016	921	113	144	2e-07	53.9
comp150904_c0_seq2	AT3G55200.1	75	32	8	0	1015	920	113	144	2e-07	54.7
comp150904_c0_seq3	AT3G55200.1	75	32	8	0	924	829	113	144	2e-07	53.9
comp150891_c0_seq1	AT2G20020.1	71.9	331	92	1	2663	1671	123	452	2e-130	412
comp150891_c0_seq2	AT2G20020.1	72.21	331	91	1	2651	1659	123	452	5e-131	413
comp151043_c0_seq2	AT3G26320.1	41.21	495	267	6	241	1698	21	500	4e-111	346
comp151043_c0_seq5	AT3G26330.1	60	185	72	1	1	555	310	492	9e-56	187
comp151043_c0_seq6	AT3G26310.1	38.02	455	247	7	220	1548	6	437	9e-94	298
comp151043_c0_seq10	AT3G26300.1	40.08	504	278	7	194	1678	4	492	8e-105	330
comp151043_c0_seq15	AT3G48310.1	32.98	285	171	4	134	988	23	287	3e-46	166
comp151043_c0_seq16	AT3G48310.1	31.13	302	181	4	244	1149	23	297	6e-45	164
comp151043_c0_seq17	AT3G26330.1	40.83	360	194	5	11	1072	146	492	8e-67	223
comp151043_c0_seq22	AT3G26300.1	40.59	510	279	7	194	1696	4	498	2e-105	332
comp151043_c0_seq28	AT5G25130.1	35.06	231	141	4	116	790	26	253	2e-41	151
comp151043_c0_seq29	AT3G26300.1	60.34	116	46	0	1	348	319	434	3e-44	152
comp151043_c0_seq37	AT3G26270.1	36.82	440	253	5	235	1527	20	443	7e-87	280
comp151043_c0_seq38	AT5G25130.1	35.93	231	139	4	152	826	26	253	2e-41	152
comp151043_c0_seq45	AT3G26320.1	41.45	427	229	5	449	1702	84	498	4e-88	286
comp151739_c0_seq1	AT1G26230.2	65.52	232	80	0	304	999	119	350	1e-100	319
comp151739_c0_seq2	AT4G00755.2	45.9	329	170	4	3444	2476	1	327	5e-87	289
comp151739_c0_seq3	AT4G00755.2	45.9	329	170	4	3455	2487	1	327	5e-87	289
comp151739_c0_seq4	AT1G55490.2	62.27	326	123	0	882	1859	273	598	0	412
comp151739_c0_seq7	AT1G26230.1	67.24	586	160	3	221	1978	37	590	0	776
comp151739_c0_seq8	AT1G26230.2	63.39	366	115	3	578	1657	186	538	6e-150	450
comp151275_c2_seq4	AT5G14790.1	58.1	315	120	3	2178	1270	22	336	7e-89	287
comp151742_c0_seq2	AT5G49720.1	76.53	490	110	4	1480	26	116	605	0	726
comp151742_c0_seq4	AT5G49720.1	75.96	312	72	3	1466	540	116	427	0	451
comp151742_c0_seq7	AT5G49720.1	79.41	34	7	0	597	496	395	428	3e-23	63.9
comp151742_c0_seq8	AT5G49720.1	75.61	41	10	0	512	390	428	468	2e-26	70.9
comp151742_c0_seq10	AT5G49720.1	75.14	173	41	2	538	26	433	605	9e-83	261
comp151742_c0_seq11	AT5G49720.1	78.38	74	16	0	611	390	395	468	5e-34	129
comp151235_c0_seq1	AT3G56440.1	66.13	375	118	2	1458	334	24	389	0	531
comp151235_c0_seq2	AT3G56440.1	66.13	375	118	2	1346	222	24	389	0	531
comp151235_c0_seq3	AT3G56440.1	66.13	375	118	2	1346	222	24	389	0	531
comp151235_c0_seq6	AT3G56440.1	66.4	375	117	2	1458	334	24	389	0	531
comp151235_c0_seq8	AT3G56440.1	65.62	349	111	2	1847	801	24	363	3e-167	491
comp151235_c0_seq9	AT3G56440.1	65.62	349	111	2	1886	840	24	363	5e-167	491
comp150945_c3_seq6	AT5G41970.1	70.83	24	7	0	968	897	43	66	3e-06	39.3
comp150945_c3_seq12	AT5G41970.1	70.83	24	7	0	1554	1483	43	66	5e-06	39.3
comp150945_c3_seq13	AT5G10370.1	60	25	10	0	474	400	1672	1696	2e-09	43.1
comp150945_c3_seq29	AT5G10370.1	53.12	32	12	1	1081	995	1665	1696	1e-10	43.9
comp150945_c3_seq31	AT5G10370.1	42.86	70	36	2	1261	1055	1629	1695	3e-06	52
comp150945_c3_seq34	AT5G10370.1	42.86	70	36	2	813	607	1629	1695	1e-06	52
comp151710_c0_seq2	AT3G59760.3	59.59	339	107	3	557	1573	119	427	2e-113	352
comp151710_c0_seq5	AT3G03630.1	76.96	191	44	0	95	667	105	295	3e-116	293
comp151710_c0_seq13	AT3G03630.1	73.83	298	78	0	557	1450	105	402	7e-145	431
comp151710_c0_seq18	AT3G03630.1	77.08	192	44	0	594	1169	105	296	2e-95	295
comp151193_c0_seq1	AT1G02370.1	43.13	466	260	4	267	1655	73	536	1e-121	377
comp151362_c0_seq2	AT1G70650.1	47.02	419	185	8	256	1503	27	411	3e-116	361
comp151362_c0_seq4	AT1G70650.1	47.02	419	185	8	256	1503	27	411	3e-117	362
comp151362_c0_seq8	AT1G70650.2	50	142	63	3	452	877	108	241	3e-43	136
comp151362_c0_seq9	AT1G70650.2	50	142	63	3	452	877	108	241	5e-43	135
comp151667_c0_seq1	AT3G19170.1	78.66	998	211	1	423	3416	85	1080	0	1589
comp151445_c0_seq1	AT5G22820.2	42.02	495	255	8	2066	654	42	528	4e-98	318
comp151445_c0_seq4	AT5G22820.2	42.02	495	255	8	1847	435	42	528	8e-98	316
comp151445_c0_seq6	AT5G22820.1	45.05	455	218	9	1596	304	42	488	4e-98	313
comp151359_c1_seq1	AT1G27910.1	56.58	790	303	14	243	2561	2	768	0	802
comp151359_c1_seq2	AT1G27910.1	56.85	788	304	14	243	2561	2	768	0	805
comp151359_c1_seq5	AT1G24330.1	45.83	288	119	6	910	1710	499	770	1e-57	207
comp151060_c0_seq10	AT1G16970.1	61.78	628	231	3	2358	481	1	621	0	808
comp151060_c0_seq15	AT1G16970.1	64.18	455	161	2	1431	73	1	455	0	626
comp151060_c0_seq26	AT1G16970.1	60.26	380	144	1	1620	481	249	621	2e-160	478
comp151810_c0_seq2	AT5G48520.1	70.65	385	106	4	2484	1330	1	378	0	505
comp151810_c0_seq3	AT5G48520.1	70.91	385	105	4	2484	1330	1	378	0	508
comp151652_c0_seq1	AT5G47400.1	46.04	278	128	6	1185	1979	571	839	1e-65	236
comp151652_c0_seq2	AT5G47400.1	49.32	803	343	21	142	2445	66	839	0	681
comp151652_c0_seq6	AT5G47400.1	45.68	278	129	6	1229	2023	571	839	5e-65	234
comp151806_c0_seq1	AT2G28260.1	66.77	641	200	6	2250	340	2	633	0	837
comp151248_c0_seq1	AT2G17530.3	70.37	432	115	4	555	1841	17	438	0	631
comp151248_c0_seq2	AT2G17530.3	70.37	432	115	4	555	1841	17	438	0	631
comp151248_c0_seq3	AT2G17530.3	72.64	329	85	2	555	1532	17	343	1e-175	497
comp151769_c0_seq1	AT2G37650.1	54.94	526	216	6	2111	570	198	714	0	583
comp151769_c0_seq2	AT2G37650.1	54.94	526	216	6	2198	657	198	714	0	583
comp151837_c0_seq1	AT5G39320.1	87.4	254	32	0	180	941	1	254	4e-160	460
comp151837_c0_seq2	AT5G15490.1	88.34	326	38	0	180	1157	1	326	0	602
comp151837_c0_seq3	AT5G15490.1	86.46	480	65	0	309	1748	1	480	0	885
comp151837_c0_seq4	AT5G39320.1	87.01	254	33	0	170	931	1	254	5e-161	462
comp151837_c0_seq5	AT5G39320.1	87.01	254	33	0	292	1053	1	254	6e-160	461
comp151837_c0_seq6	AT3G29360.2	86.25	480	66	0	170	1609	1	480	0	886
comp151473_c0_seq1	AT2G31890.1	68.56	458	136	2	858	2207	210	667	0	637
comp151473_c0_seq2	AT2G31890.1	68.56	458	136	2	858	2207	210	667	0	636
comp151478_c6_seq1	AT4G33650.1	75.6	209	48	1	627	1	39	244	4e-87	281
comp151478_c10_seq1	AT4G33650.1	62.98	524	191	2	2337	766	246	766	0	663
comp151265_c0_seq1	AT1G34130.1	87.88	693	84	0	2612	534	42	734	0	1194
comp151500_c0_seq1	AT3G51990.1	56.44	163	65	2	1	489	201	357	5e-49	176
comp151500_c0_seq2	AT3G51990.1	57.06	163	64	2	1	489	201	357	3e-49	177
comp151500_c0_seq3	AT3G51990.1	56.44	163	65	2	1	489	201	357	4e-49	176
comp151500_c3_seq1	AT3G55550.1	53.81	459	201	5	394	1740	25	482	2e-150	452
comp151500_c3_seq2	AT3G55550.1	53.66	464	203	6	383	1744	20	481	4e-151	455
comp151261_c3_seq1	AT3G04380.2	49.03	257	128	3	935	171	111	366	8e-81	260
comp151261_c3_seq2	AT3G04380.2	50	324	159	3	1321	356	111	433	8e-111	346
comp151632_c0_seq1	AT2G25110.1	85.11	47	7	0	1178	1038	37	83	1e-19	88.2
comp151632_c1_seq2	AT1G65620.4	78.26	115	25	0	941	597	10	124	5e-46	162
comp151632_c1_seq3	AT1G65620.4	78.26	115	25	0	941	597	10	124	5e-46	162
comp151632_c2_seq1	AT4G17720.1	66.18	275	92	1	168	989	1	275	1e-116	348
comp151632_c2_seq3	AT4G17720.1	68.59	156	49	0	29	496	5	160	2e-66	208
comp151632_c2_seq5	AT4G17720.1	64.52	217	76	1	1239	1886	59	275	6e-80	261
comp151632_c2_seq6	AT4G17720.1	64.52	217	76	1	1253	1900	59	275	6e-80	261
comp151632_c2_seq7	AT4G17720.1	65.26	213	73	1	328	963	63	275	1e-86	259
comp151632_c2_seq8	AT1G67950.1	60.56	71	28	0	23	235	28	98	1e-21	93.2
comp151632_c2_seq9	AT5G46870.1	58.87	141	54	1	1102	1512	59	199	2e-46	166
comp151428_c0_seq1	AT1G47570.1	54.91	468	205	3	133	1533	1	463	5e-178	518
comp151428_c0_seq2	AT1G47570.1	57.89	361	147	2	860	1942	108	463	3e-141	428
comp150982_c1_seq1	AT3G12080.1	58.77	553	186	8	399	1988	108	641	0	556
comp150982_c1_seq2	AT3G12080.1	78.16	499	102	1	526	2022	150	641	0	741
comp150982_c1_seq4	AT3G12080.1	78.16	499	102	1	526	2022	150	641	0	741
comp151302_c0_seq3	AT4G19650.1	48.95	476	236	5	672	2084	58	531	3e-147	448
comp151302_c0_seq5	AT4G19650.1	57.67	163	60	1	50	538	421	574	3e-55	188
comp151151_c0_seq1	AT3G01540.4	75.82	397	90	2	2762	1587	141	536	0	618
comp151151_c0_seq2	AT3G01540.4	75.82	397	90	2	2762	1587	141	536	0	618
comp151151_c0_seq3	AT3G01540.1	67.29	538	172	2	3197	1587	2	536	0	721
comp151151_c0_seq6	AT3G01540.4	75.82	397	90	2	2762	1587	141	536	0	618
comp151140_c0_seq1	AT1G32450.1	67.39	552	171	6	1975	338	58	606	0	719
comp151140_c0_seq2	AT1G32450.1	66.04	536	170	6	1947	370	58	591	0	694
comp151140_c0_seq3	AT1G32450.1	64.29	602	206	6	2125	338	8	606	0	756
comp151140_c0_seq4	AT1G32450.1	63.14	586	204	6	2097	370	8	591	0	732
comp150858_c1_seq1	AT3G22470.1	42.27	97	56	0	293	3	382	478	2e-20	86.3
comp150858_c2_seq1	AT1G12775.1	48.87	133	68	0	29	427	247	379	1e-40	144
comp150858_c2_seq3	AT3G22470.1	43.3	97	55	0	1	291	328	424	1e-21	89.7
comp150858_c2_seq4	AT1G12775.1	47.37	133	70	0	9	407	247	379	4e-40	143
comp151096_c0_seq1	AT3G27530.1	60.04	901	349	7	3064	377	8	902	0	1016
comp151693_c0_seq2	AT3G17310.1	36.45	513	289	9	1493	51	203	710	2e-97	317
comp151199_c5_seq1	AT4G29010.1	69.02	707	219	0	186	2306	3	709	0	990
comp151199_c5_seq2	AT4G29010.1	68.88	707	220	0	186	2306	3	709	0	996
comp151199_c7_seq2	AT4G23160.1	44.83	58	32	0	2298	2471	100	157	1e-12	47.8
comp151199_c7_seq3	AT4G23160.1	44.83	58	32	0	2347	2520	100	157	1e-12	47.8
comp151240_c0_seq1	AT3G59660.1	74.07	432	109	2	1814	519	141	569	0	697
comp151240_c0_seq2	AT3G59660.1	73.4	282	73	1	1364	519	290	569	0	451
comp151294_c0_seq2	AT2G19260.1	38.05	205	109	5	1073	1645	412	612	3e-34	138
comp151294_c0_seq3	AT2G19260.1	57.14	63	27	0	1420	1608	550	612	4e-17	85.5
comp151294_c0_seq16	AT2G19260.1	38.05	205	109	5	1062	1634	412	612	3e-34	138
comp151421_c1_seq1	AT1G55880.1	79.22	385	66	4	1687	554	41	418	0	588
comp151421_c4_seq6	AT5G57340.1	54.35	46	21	0	1375	1238	54	99	2e-08	55.8
comp151421_c4_seq7	AT5G57340.2	34.48	116	60	2	1564	1238	11	117	5e-10	60.5
comp151421_c4_seq8	AT5G57340.2	33.64	110	57	2	1546	1238	17	117	1e-08	57
comp151421_c4_seq9	AT5G57340.1	54.35	46	21	0	1375	1238	54	99	1e-08	56.2
comp151713_c0_seq1	AT2G36090.1	40.91	242	116	5	84	791	17	237	2e-35	134
comp150881_c0_seq1	AT1G12770.1	60.44	551	209	5	2072	429	3	547	0	667
comp150881_c0_seq2	AT1G12770.1	60.8	551	207	5	2004	361	3	547	0	668
comp150881_c0_seq3	AT1G12770.1	60.62	551	208	5	1951	308	3	547	0	664
comp151741_c1_seq2	AT1G67730.1	61.08	316	123	0	1415	468	3	318	8e-136	403
comp151469_c2_seq1	AT2G18250.1	61.05	172	60	1	1214	699	10	174	2e-61	203
comp151469_c2_seq5	AT2G18250.1	64.24	165	59	0	1193	699	10	174	2e-73	235
comp151469_c2_seq6	AT2G18250.1	59.13	115	47	0	1043	699	60	174	7e-51	146
comp151469_c2_seq12	AT2G18250.1	60.14	138	55	0	557	144	37	174	1e-54	176
comp151469_c2_seq13	AT2G18250.1	61.59	138	53	0	1112	699	37	174	2e-55	186
comp151469_c2_seq17	AT2G18250.1	64.24	165	59	0	1443	949	10	174	1e-72	235
comp151469_c2_seq19	AT2G18250.1	61.05	172	60	1	1214	699	10	174	4e-61	203
comp151469_c2_seq21	AT2G18250.1	64.24	165	59	0	1009	515	10	174	9e-76	234
comp151469_c2_seq25	AT2G18250.1	63.64	165	60	0	1193	699	10	174	4e-64	211
comp151469_c2_seq27	AT2G18250.1	63.19	163	60	0	632	144	12	174	6e-74	225
comp151469_c2_seq29	AT2G18250.1	63.64	165	60	0	1193	699	10	174	7e-64	211
comp151699_c2_seq2	AT2G14960.1	76.3	595	132	6	1120	2901	1	587	0	932
comp151699_c2_seq3	AT2G14960.1	75.5	596	137	3	79	1863	1	588	0	936
comp151699_c2_seq4	AT2G14960.1	76.3	595	132	6	93	1874	1	587	0	932
comp151699_c2_seq9	AT2G14960.1	77.78	144	31	1	139	570	1	143	1e-68	223
comp151699_c2_seq10	AT1G72175.1	68.48	184	58	0	1002	451	1	184	5e-72	227
comp151292_c0_seq1	AT5G25800.1	60.62	546	203	5	3981	2359	29	567	0	670
comp151292_c0_seq2	AT5G25800.1	60.62	546	203	5	3964	2342	29	567	0	670
comp151080_c0_seq1	AT2G22250.3	76.37	402	95	0	1620	415	74	475	0	570
comp151080_c0_seq2	AT2G22250.1	77.35	340	77	0	1419	400	89	428	1e-164	476
comp151705_c0_seq1	AT4G25150.1	55.29	85	38	0	1521	1267	45	129	2e-20	92.4
comp151705_c0_seq2	AT4G25150.1	53.49	215	99	1	1049	408	45	259	1e-72	233
comp151705_c0_seq3	AT5G56930.1	59.57	94	37	1	1361	1083	337	430	8e-31	128
comp151705_c0_seq6	AT4G25150.1	55.29	85	38	0	1553	1299	45	129	1e-20	92.8
comp151705_c0_seq8	AT5G56930.1	59.57	94	37	1	2189	1911	337	430	3e-30	128
comp151705_c0_seq9	AT5G56930.1	59.57	94	37	1	2188	1910	337	430	3e-30	129
comp151705_c0_seq11	AT5G56930.1	59.57	94	37	1	1264	986	337	430	9e-31	125
comp151213_c3_seq3	AT1G65430.1	42.55	94	49	2	516	797	479	567	1e-10	63.2
comp151213_c3_seq5	AT1G65430.1	71.15	260	74	1	3	779	97	356	4e-135	411
comp151213_c3_seq7	AT1G65430.1	71.15	260	74	1	3	779	97	356	8e-134	411
comp151213_c3_seq9	AT1G65430.1	45.45	88	43	2	126	389	485	567	6e-11	62.8
comp151213_c4_seq1	AT1G65430.1	62.07	58	22	0	448	621	46	103	5e-15	73.9
comp151213_c6_seq1	AT4G14600.1	61.65	133	50	1	926	531	5	137	1e-44	153
comp151213_c6_seq2	AT4G14600.1	61.79	123	47	0	899	531	15	137	5e-42	149
comp151213_c6_seq3	AT4G14600.1	61.65	133	50	1	852	457	5	137	2e-44	152
comp151213_c6_seq5	AT1G06570.1	82.22	90	16	0	560	291	381	470	4e-37	135
comp151662_c0_seq1	AT2G37690.1	72.1	577	158	2	360	2087	67	641	0	754
comp151662_c0_seq2	AT2G37690.1	72.1	577	158	2	360	2087	67	641	0	754
comp151662_c0_seq3	AT2G37690.1	71.92	577	159	2	360	2087	67	641	0	754
comp151662_c0_seq5	AT2G37690.1	71.92	577	159	2	360	2087	67	641	0	754
comp151245_c7_seq1	AT5G52450.1	64.04	445	160	0	1685	351	19	463	0	548
comp151245_c7_seq2	AT5G52450.1	62.96	459	170	0	2063	687	19	477	0	567
comp151245_c7_seq3	AT5G52450.1	64.17	441	158	0	1815	493	19	459	0	542
comp151245_c7_seq4	AT5G52450.1	64.27	445	159	0	2042	708	19	463	0	548
comp151245_c7_seq5	AT5G52450.1	63.54	373	136	0	1426	308	105	477	4e-151	444
comp150840_c2_seq1	AT3G14460.1	32.88	146	92	4	185	622	206	345	4e-18	84.3
comp151179_c0_seq3	AT5G19460.1	58.12	191	74	3	1213	650	59	246	1e-98	232
comp151179_c0_seq4	AT5G19460.1	61.76	319	116	3	1293	346	59	374	4e-128	382
comp151179_c0_seq13	AT5G19460.1	55.87	247	69	3	734	3	115	324	2e-78	244
comp151179_c0_seq30	AT5G19460.1	62.34	239	87	2	1229	522	74	312	2e-95	294
comp151179_c0_seq40	AT5G19460.1	71.35	171	49	0	858	346	204	374	3e-74	240
comp151339_c0_seq11	AT3G57360.1	45.71	175	93	2	431	952	34	207	3e-41	151
comp151339_c0_seq17	AT3G57360.1	45.05	222	117	4	431	1087	34	253	3e-53	181
comp151339_c0_seq34	AT3G57360.1	52.83	53	25	0	316	474	31	83	5e-10	58.2
comp151339_c0_seq43	AT3G57360.1	41.01	178	98	3	564	1094	82	253	1e-41	131
comp151339_c0_seq44	AT3G57360.1	44.19	129	67	2	729	1115	103	226	4e-28	112
comp151339_c0_seq46	AT3G57360.1	40.99	222	128	3	431	1093	34	253	8e-47	165
comp151339_c0_seq66	AT3G57360.1	41.05	229	128	3	419	1102	31	253	6e-49	168
comp151339_c0_seq69	AT3G57360.1	42.86	182	98	3	378	920	31	207	1e-37	140
comp151339_c0_seq78	AT3G57360.1	58.97	39	16	0	522	638	42	80	7e-08	49.7
comp151339_c0_seq81	AT3G57360.1	44.39	214	114	4	526	1158	42	253	6e-50	172
comp151339_c0_seq83	AT3G57360.1	54.76	42	19	0	259	384	42	83	2e-07	50.1
comp151339_c0_seq85	AT3G57360.1	44.04	218	115	3	1471	2121	42	253	3e-51	180
comp150970_c0_seq4	AT4G23180.1	61.64	146	56	0	1122	685	365	510	2e-97	200
comp150970_c0_seq8	AT4G23180.1	52.96	355	155	4	1262	213	322	669	2e-120	388
comp150970_c0_seq9	AT4G23180.1	58.73	189	78	0	1251	685	322	510	2e-100	244
comp150970_c0_seq10	AT4G23180.1	59.38	192	78	0	1342	767	322	513	3e-102	249
comp150970_c0_seq12	AT4G23180.1	53.09	356	155	4	1265	213	321	669	1e-127	389
comp150970_c0_seq17	AT4G23180.1	62.42	149	56	0	1213	767	365	513	4e-97	206
comp150970_c0_seq24	AT4G23180.1	53.09	356	155	4	1265	213	321	669	1e-121	390
comp150970_c0_seq29	AT4G23180.1	53.09	356	155	4	1265	213	321	669	1e-120	390
comp150970_c0_seq34	AT4G23180.1	62.42	149	56	0	1213	767	365	513	3e-99	207
comp150970_c0_seq39	AT4G23180.1	58.95	190	78	0	1254	685	321	510	3e-101	246
comp150970_c0_seq46	AT4G23180.1	58.95	190	78	0	1254	685	321	510	6e-101	246
comp150970_c0_seq50	AT4G23180.1	52.92	308	141	2	1133	213	365	669	1e-106	345
comp151589_c0_seq1	AT4G35785.1	69.39	98	30	0	1873	1580	65	162	5e-39	146
comp151792_c1_seq2	AT1G01920.2	51.7	441	187	7	1929	613	128	544	8e-141	431
comp151792_c1_seq3	AT1G01920.2	54.18	299	118	4	2411	1518	5	285	5e-98	320
comp151439_c1_seq2	AT4G33540.1	62.61	222	82	1	2	667	110	330	3e-97	298
comp151439_c1_seq3	AT4G33540.1	63.06	222	81	1	2	667	110	330	2e-99	303
comp151439_c1_seq4	AT4G33540.1	67.97	153	49	0	2	460	110	262	5e-67	223
comp151439_c1_seq5	AT4G33540.1	67.32	153	50	0	2	460	110	262	1e-67	223
comp151439_c1_seq6	AT4G33540.1	67.97	153	49	0	2	460	110	262	5e-66	221
comp151439_c1_seq7	AT4G33540.1	67.97	153	49	0	2	460	110	262	9e-68	223
comp151439_c1_seq8	AT4G33540.1	49.32	73	36	1	512	730	259	330	4e-17	82
comp151439_c1_seq9	AT4G33540.1	50	72	35	1	287	502	260	330	4e-17	81.3
comp151439_c2_seq1	AT4G33540.1	60.26	78	29	1	234	1	42	117	2e-26	102
comp151050_c0_seq1	AT2G34960.1	73.26	561	149	1	375	2054	4	564	0	806
comp151403_c3_seq1	AT5G10290.1	73.94	587	152	1	2481	721	28	613	0	794
comp151403_c3_seq2	AT5G10290.1	73.94	587	152	1	2481	721	28	613	0	794
comp151403_c3_seq4	AT5G10290.1	73.94	587	152	1	2481	721	28	613	0	794
comp151403_c3_seq5	AT5G10290.1	73.94	587	152	1	2481	721	28	613	0	794
comp151403_c3_seq6	AT5G10290.1	73.94	587	152	1	2481	721	28	613	0	794
comp151268_c0_seq1	AT5G15070.1	82.93	1037	168	5	3499	404	12	1044	0	1734
comp151268_c0_seq2	AT5G15070.1	82.36	1043	169	6	3517	404	12	1044	0	1727
comp151268_c0_seq3	AT5G15070.1	79.52	166	31	2	892	404	879	1044	9e-82	269
comp151268_c0_seq5	AT5G15070.1	75.13	193	43	2	768	196	692	881	2e-84	275
comp151268_c2_seq1	AT5G42520.1	54.62	368	134	14	347	1429	1	342	7e-106	328
comp151268_c2_seq3	AT5G42520.1	54.35	368	135	14	337	1419	1	342	3e-105	327
comp151517_c0_seq1	AT5G18700.1	59.12	1382	535	14	4595	489	1	1365	0	1577
comp151461_c2_seq1	AT1G47270.1	62.87	369	116	4	363	1460	63	413	1e-141	422
comp151293_c1_seq2	AT3G60910.1	64.98	237	81	2	101	808	1	236	3e-110	330
comp151293_c1_seq4	AT3G60910.1	60.78	255	80	3	101	862	1	236	2e-106	320
comp151293_c1_seq6	AT3G60910.1	64.44	135	47	1	101	505	1	134	1e-54	187
comp151293_c1_seq13	AT3G60910.1	70.77	130	37	1	101	490	1	129	3e-62	196
comp151293_c1_seq17	AT3G60910.1	54.9	51	22	1	1431	1580	186	236	4e-10	60.8
comp151293_c1_seq18	AT3G60910.1	64.44	135	47	1	101	505	1	134	2e-54	187
comp151350_c0_seq1	AT5G05780.1	90.91	308	28	0	486	1409	1	308	0	578
comp151350_c0_seq2	AT5G05780.1	87.8	164	20	0	203	694	1	164	1e-160	306
comp150925_c3_seq1	AT3G53110.1	64.07	423	140	5	454	1701	77	494	1e-167	496
comp150925_c3_seq2	AT3G53110.1	64.07	423	140	5	367	1614	77	494	4e-168	496
comp151746_c0_seq2	AT2G17030.1	25.5	447	250	20	2206	947	1	391	4e-14	75.5
comp151746_c0_seq7	AT2G17030.1	25.5	447	250	20	2217	958	1	391	2e-14	76.6
comp151746_c0_seq12	AT2G17030.1	24.49	445	257	19	2206	947	1	391	9e-15	77.4
comp151746_c0_seq16	AT2G17030.1	24.72	445	256	19	2217	958	1	391	4e-15	78.6
comp151746_c0_seq35	AT2G17036.1	31.31	99	50	6	1210	941	297	386	7e-06	48.5
comp151044_c0_seq1	AT5G43100.1	59.74	611	235	6	2529	703	29	630	0	744
comp151044_c0_seq2	AT5G43100.1	54.38	377	165	5	1827	706	257	629	0	409
comp151239_c0_seq5	AT4G21390.1	43.76	841	374	20	2668	383	11	831	0	658
comp151133_c0_seq1	AT1G70530.1	47.31	484	239	7	606	2024	18	496	1e-132	419
comp151133_c0_seq2	AT1G70530.1	47.02	504	253	7	874	2370	113	607	5e-138	422
comp151133_c0_seq8	AT5G40380.1	47.63	380	185	5	1011	2135	237	607	1e-125	343
comp151133_c0_seq9	AT1G70530.1	47.02	504	253	7	633	2129	113	607	5e-138	422
comp150968_c2_seq4	AT3G50660.1	63.49	63	23	0	1506	1318	450	512	4e-27	96.7
comp150968_c2_seq8	AT3G50660.1	43.84	219	98	1	1485	829	39	232	4e-52	189
comp150968_c2_seq13	AT3G50660.1	48.3	147	76	0	765	325	39	185	1e-41	155
comp150968_c2_seq18	AT3G50660.1	39.69	325	145	3	1383	487	39	338	9e-65	224
comp150968_c2_seq23	AT3G50660.1	48.3	147	76	0	751	311	39	185	1e-41	155
comp150968_c2_seq31	AT3G50660.1	43.84	219	98	1	1463	807	39	232	4e-52	189
comp151755_c0_seq1	AT4G19900.1	47.64	552	215	10	113	1555	96	644	1e-155	470
comp151755_c0_seq2	AT4G19900.1	47.64	552	215	10	113	1555	96	644	9e-156	469
comp151381_c1_seq1	AT2G28320.1	64.38	438	139	6	96	1385	307	735	0	547
comp151381_c1_seq2	AT2G28320.1	64.6	435	137	6	1322	2602	310	735	0	546
comp151172_c0_seq1	AT3G13170.1	60.43	374	120	1	1764	643	11	356	1e-144	438
comp151172_c0_seq2	AT3G13170.1	65.32	346	120	0	1680	643	11	356	3e-150	452
comp151172_c0_seq3	AT3G13170.1	53.63	289	91	3	1464	643	96	356	1e-92	302
comp151172_c0_seq4	AT3G13170.1	59.92	257	74	2	1410	643	128	356	7e-105	309
comp151172_c0_seq5	AT3G13170.1	59.39	261	91	2	1380	643	96	356	2e-98	317
comp151172_c0_seq6	AT3G13170.1	67.25	229	74	1	1326	643	128	356	2e-109	324
comp151210_c0_seq1	AT1G52980.1	76.8	513	118	1	97	1632	3	515	0	734
comp151680_c0_seq1	AT4G37370.1	45.11	470	237	7	426	1814	40	495	2e-130	401
comp151680_c0_seq2	AT4G37310.1	40.78	255	137	5	514	1257	54	301	4e-53	191
comp151680_c0_seq3	AT4G37370.1	43.72	462	239	7	479	1843	48	495	4e-116	364
comp151680_c0_seq4	AT4G37370.1	44.06	463	238	7	496	1863	47	495	2e-118	370
comp151680_c0_seq5	AT4G37370.1	40.91	264	137	5	426	1196	40	291	1e-55	197
comp151680_c0_seq6	AT4G37370.1	47.76	469	218	9	426	1805	40	490	5e-124	381
comp151680_c0_seq7	AT4G37320.1	47.09	499	233	10	356	1816	9	488	2e-118	367
comp151680_c0_seq8	AT4G37330.1	47.93	459	217	8	496	1857	48	489	6e-110	345
comp151718_c2_seq4	AT5G56350.1	67.39	46	14	1	136	2	229	274	8e-10	57
comp151718_c2_seq5	AT3G25960.1	68.29	41	12	1	627	508	237	277	5e-07	51.2
comp151718_c2_seq8	AT3G25960.1	68.29	41	12	1	445	326	237	277	3e-07	51.2
comp151718_c3_seq1	AT1G44180.1	41.79	67	38	1	120	317	157	223	4e-08	53.5
comp151718_c4_seq9	AT1G67720.1	60	55	22	0	24	188	778	832	1e-13	68.9
comp150912_c0_seq1	AT5G58300.2	60.27	438	168	3	175	1488	30	461	5e-151	450
comp150912_c0_seq2	AT5G58300.2	67.23	177	57	1	866	336	461	636	2e-76	249
comp151026_c0_seq1	AT5G10350.2	64.71	51	12	3	144	1	1	48	4e-10	53.9
comp151026_c1_seq1	AT4G08980.5	52.25	178	81	2	2487	3008	105	282	8e-50	182
comp151026_c1_seq2	AT4G08980.5	64.33	171	60	1	796	1305	1	171	3e-69	225
comp151026_c1_seq3	AT4G08980.5	52.25	178	81	2	2463	2984	105	282	7e-50	182
comp151026_c1_seq4	AT4G08980.5	69.23	104	31	1	795	1103	1	104	3e-39	147
comp151026_c1_seq5	AT4G08980.5	58.87	282	111	3	803	1633	1	282	1e-104	327
comp151026_c1_seq11	AT4G08980.5	64.33	171	60	1	78	587	1	171	1e-72	225
comp151026_c2_seq2	AT5G10350.2	82.64	144	23	1	2	427	59	202	1e-81	250
comp151026_c2_seq3	AT5G10350.2	85.98	107	13	1	541	855	96	202	2e-58	194
comp151370_c0_seq2	AT4G08920.1	81.53	406	75	0	1766	549	15	420	0	686
comp151370_c0_seq3	AT1G04400.1	62.3	565	203	4	2507	819	1	557	0	700
comp151370_c0_seq4	AT1G04400.1	62.3	565	203	4	2507	819	1	557	0	701
comp151370_c0_seq5	AT4G08920.1	69.64	504	135	8	1873	392	185	680	0	657
comp151370_c0_seq6	AT4G08920.1	87.29	236	30	0	1256	549	185	420	1e-136	417
comp151370_c0_seq7	AT4G08920.1	70.62	674	180	8	2383	392	15	680	0	929
comp151370_c0_seq8	AT4G08920.1	71.14	537	149	2	2480	888	15	551	0	797
comp151328_c0_seq1	AT3G10210.1	63.37	243	76	3	153	863	2	237	3e-102	308
comp151758_c1_seq1	AT5G58720.1	38.6	487	234	10	389	1747	57	512	1e-79	263
comp150867_c0_seq1	AT5G18890.1	54.37	366	155	6	32	1108	188	548	2e-116	359
comp150867_c0_seq2	AT5G18890.1	56.85	387	155	6	2	1141	167	548	1e-133	404
comp150867_c0_seq3	AT5G18890.1	54.46	325	138	5	32	985	188	509	3e-101	317
comp150867_c0_seq4	AT5G18890.1	57.23	346	138	5	2	1018	167	509	2e-118	361
comp150867_c1_seq1	AT5G18860.1	69.74	76	23	0	301	528	47	122	2e-21	92.8
comp150867_c1_seq9	AT5G17310.2	80.38	469	91	1	1676	270	3	470	0	725
comp150867_c1_seq10	AT5G17310.2	80.88	340	65	0	1765	746	3	342	0	528
comp150867_c1_seq22	AT5G18860.1	68.98	187	48	4	1362	1892	181	367	1e-84	268
comp150867_c1_seq61	AT5G18860.1	69.54	197	50	4	1350	1910	181	377	1e-89	285
comp150867_c1_seq64	AT5G18860.1	63.89	36	13	0	125	232	122	157	3e-11	59.3
comp150867_c2_seq1	AT5G18860.1	62	150	56	1	2	448	371	520	5e-59	197
comp150880_c0_seq1	AT2G42810.1	84.73	478	73	0	2426	993	7	484	0	865
comp151431_c0_seq1	AT4G21065.2	44.42	457	245	6	2477	1122	10	462	2e-122	385
comp151431_c0_seq2	AT4G21065.2	44.42	457	245	6	2377	1022	10	462	1e-122	385
comp151155_c0_seq1	AT3G63430.1	49.33	150	62	6	1367	1804	309	448	3e-30	125
comp151155_c0_seq3	AT3G63430.1	47.4	154	63	6	1412	1861	309	448	7e-28	118
comp151155_c0_seq4	AT3G63430.1	47.4	154	63	6	1400	1849	309	448	7e-28	118
comp150900_c0_seq2	AT5G52790.1	53.64	550	188	9	682	2292	2	497	5e-162	486
comp150900_c0_seq3	AT5G52790.1	75	56	14	0	681	848	2	57	2e-09	58.2
comp150900_c0_seq4	AT5G52790.1	53.54	551	189	9	682	2295	2	498	1e-161	486
comp150900_c0_seq7	AT1G47330.1	57.36	394	161	3	19	1179	57	450	2e-153	449
comp150900_c0_seq8	AT5G52790.1	69.02	326	101	0	681	1658	2	327	6e-141	430
comp151707_c0_seq1	AT1G17630.1	44.05	656	352	7	134	2062	57	710	0	545
comp151633_c0_seq1	AT3G45780.2	66.84	980	279	13	477	3308	16	985	0	1214
comp151633_c0_seq2	AT3G45780.2	66.53	980	282	13	456	3287	16	985	0	1205
comp151633_c0_seq3	AT3G45780.2	66.53	980	282	13	447	3278	16	985	0	1205
comp151634_c0_seq2	AT5G41150.1	60.88	593	202	5	2499	724	393	956	0	677
comp151634_c0_seq3	AT5G41150.1	60.09	699	247	6	2817	724	289	956	0	771
comp151634_c0_seq5	AT5G41150.1	58.3	777	248	7	3051	724	255	956	0	816
comp151226_c1_seq5	AT1G30690.2	49.12	342	162	5	1217	204	202	535	3e-106	328
comp151226_c1_seq6	AT2G05920.1	41.76	364	192	6	187	1227	376	736	4e-80	266
comp151226_c1_seq7	AT1G32940.1	39.9	782	409	15	3433	5721	24	763	8e-156	503
comp151226_c1_seq10	AT1G32940.1	41.79	749	408	14	3433	5622	24	763	6e-162	520
comp151226_c1_seq11	AT2G05920.1	41.76	364	192	6	133	1173	376	736	2e-80	266
comp150895_c3_seq2	AT5G06430.1	50	62	31	0	1360	1545	84	145	6e-13	68.2
comp150895_c3_seq3	AT5G06430.1	50	62	31	0	304	489	84	145	4e-15	70.1
comp150895_c4_seq1	AT4G19900.1	54.9	51	22	1	1405	1253	474	523	4e-17	53.9
comp150895_c4_seq5	AT5G20080.1	71.17	281	80	1	1924	1082	49	328	3e-141	424
comp150895_c4_seq7	AT4G19900.1	53.85	52	23	1	1057	902	474	524	7e-08	54.3
comp150895_c4_seq10	AT4G19900.1	52.53	99	43	2	1530	1234	430	524	7e-22	99.8
comp150895_c4_seq14	AT5G20080.1	71.17	281	80	1	1908	1066	49	328	3e-141	424
comp150895_c4_seq16	AT4G19900.1	54.9	51	22	1	973	821	474	523	2e-17	53.9
comp150895_c4_seq19	AT4G19900.1	53.85	52	23	1	875	720	474	524	5e-08	54.3
comp151116_c0_seq1	AT4G31460.1	32.82	195	103	3	1270	686	8	174	1e-29	116
comp150961_c0_seq1	AT1G61330.1	27.08	192	130	5	148	714	15	199	7e-10	63.2
comp150961_c0_seq2	AT1G61330.1	28.12	192	128	6	148	714	15	199	1e-10	65.5
comp150961_c0_seq4	AT1G61330.1	27.08	192	130	5	148	714	15	199	7e-10	63.2
comp150961_c0_seq9	AT1G61330.1	27.08	192	130	5	148	714	15	199	7e-10	63.2
comp150961_c0_seq12	AT1G61330.1	27.08	192	130	5	148	714	15	199	2e-10	63.2
comp150961_c0_seq13	AT1G61330.1	27.08	192	130	5	148	714	15	199	8e-10	63.2
comp151072_c0_seq1	AT5G62620.1	63.27	686	227	10	268	2265	1	681	0	846
comp151409_c0_seq2	AT1G31830.1	66.88	480	150	3	1484	69	14	492	0	660
comp151409_c0_seq3	AT1G31830.1	66.88	480	150	3	1484	69	14	492	0	663
comp151409_c0_seq4	AT1G31830.1	66.88	480	150	3	1484	69	14	492	0	664
comp151409_c0_seq5	AT1G31830.1	66.88	480	150	3	1715	300	14	492	0	661
comp151409_c0_seq7	AT1G31830.1	66.88	480	150	3	1715	300	14	492	0	664
comp151409_c0_seq8	AT1G31830.1	65.92	493	159	3	1523	69	1	492	0	666
comp151409_c0_seq9	AT1G31830.1	66.88	480	150	3	1715	300	14	492	0	662
comp151794_c0_seq1	AT4G35740.1	76.09	368	88	0	116	1219	1	368	0	592
comp151794_c0_seq3	AT4G35740.1	72.49	429	111	1	116	1402	1	422	0	644
comp151587_c0_seq1	AT5G01980.1	39.58	528	224	20	1903	431	24	493	5e-75	255
comp151587_c0_seq3	AT5G01980.1	39.2	528	226	20	1992	520	24	493	5e-74	253
comp151587_c0_seq4	AT5G01980.1	39.2	528	226	20	2006	534	24	493	5e-74	253
comp151189_c0_seq2	AT1G52520.1	38.23	620	354	11	2729	921	83	690	4e-140	442
comp151189_c0_seq8	AT1G52520.1	38.23	620	354	11	2964	1156	83	690	2e-139	442
comp151189_c0_seq9	AT1G52520.1	37.92	625	359	11	2699	876	83	695	4e-140	442
comp151101_c0_seq3	AT4G18010.2	46.1	397	165	11	3645	2518	94	462	2e-92	313
comp151101_c0_seq5	AT4G18010.2	46.1	397	165	11	3670	2543	94	462	2e-92	313
comp151101_c0_seq6	AT4G18010.2	41.52	631	276	17	2341	638	1	601	2e-112	361
comp151101_c0_seq7	AT4G18010.2	49.44	627	256	13	2413	638	1	601	5e-172	518
comp151101_c0_seq15	AT4G18010.2	66.67	120	40	0	1471	1112	345	464	2e-94	185
comp151101_c0_seq18	AT4G18010.2	44.49	490	207	13	2366	1008	1	462	1e-131	338
comp151101_c0_seq20	AT4G18010.2	49.44	627	256	13	2413	638	1	601	2e-168	518
comp151101_c0_seq21	AT4G18010.2	51.12	534	216	10	2182	638	94	601	5e-163	492
comp151101_c0_seq22	AT4G18010.2	54.51	244	62	1	1533	802	345	539	4e-85	280
comp151101_c0_seq28	AT4G18010.2	49.44	627	256	13	2413	638	1	601	3e-168	518
comp151101_c0_seq29	AT4G18010.2	66.67	120	40	0	1618	1259	345	464	2e-87	185
comp151101_c0_seq32	AT4G18010.2	66.95	118	39	0	3043	2690	345	462	3e-48	183
comp151101_c0_seq35	AT4G18010.2	49.44	627	256	13	2413	638	1	601	1e-167	518
comp151101_c0_seq40	AT4G18010.2	55.88	306	86	1	1559	642	345	601	3e-108	342
comp151580_c0_seq3	AT2G32000.1	74.68	861	216	2	3916	1337	6	865	0	1333
comp151580_c0_seq4	AT2G32000.1	74.68	861	216	2	3821	1242	6	865	0	1333
comp151580_c0_seq5	AT2G32000.1	73.56	658	172	2	3212	1242	209	865	0	1015
comp151580_c0_seq6	AT2G32000.1	73.56	658	172	2	3307	1337	209	865	0	1015
comp151411_c0_seq1	AT1G53025.1	55.23	239	92	2	2616	3332	287	510	4e-78	270
comp151411_c0_seq2	AT3G15355.1	47.79	113	56	2	756	1088	268	379	1e-26	111
comp151271_c2_seq1	AT5G42190.1	76.51	166	27	1	88	549	6	171	6e-76	234
comp151271_c2_seq2	AT1G75950.1	75.62	160	37	1	212	685	1	160	1e-76	238
comp151271_c2_seq3	AT1G75950.1	74.38	160	39	1	212	685	1	160	4e-76	234
comp151271_c2_seq5	AT1G75950.1	74.38	160	39	1	212	685	1	160	3e-75	234
comp151212_c0_seq2	AT1G59940.1	51.04	96	44	2	362	649	35	127	2e-26	94
comp151212_c0_seq4	AT3G57040.1	53.27	107	39	4	362	655	11	115	3e-23	97.8
comp151212_c0_seq5	AT3G57040.1	47.67	86	28	2	452	670	34	115	9e-16	76.6
comp151212_c0_seq6	AT1G59940.1	49.3	71	35	1	452	664	58	127	6e-21	75.9
comp151212_c0_seq11	AT1G59940.1	45.76	59	31	1	452	628	58	115	3e-16	60.1
comp151212_c0_seq13	AT1G59940.1	50	144	69	2	362	793	35	175	3e-35	136
comp151212_c0_seq14	AT1G59940.1	47.62	84	41	2	362	613	35	115	5e-21	76.3
comp150886_c0_seq1	AT4G15820.1	49.19	124	63	0	1459	1088	336	459	4e-32	131
comp150886_c0_seq2	AT4G15820.1	50.81	124	61	0	1763	1392	336	459	8e-33	134
comp150886_c0_seq4	AT4G15820.1	49.19	124	63	0	1224	853	336	459	7e-33	130
comp150886_c0_seq12	AT4G15820.1	50.81	124	61	0	1367	996	336	459	2e-33	134
comp150886_c0_seq15	AT4G15820.1	57.83	83	35	0	754	506	377	459	3e-24	101
comp151061_c0_seq1	AT4G30000.1	64.54	471	167	0	1570	158	82	552	0	630
comp151084_c0_seq4	AT4G33270.1	46.15	52	28	0	3	158	145	196	6e-09	51.2
comp151084_c0_seq10	AT4G33270.1	50	50	25	0	3	152	145	194	1e-08	51.2
comp151084_c1_seq3	AT4G33260.2	53.49	43	20	0	70	198	142	184	2e-08	50.8
comp151084_c1_seq7	AT4G33260.2	55.81	43	19	0	299	427	142	184	3e-08	52.4
comp151344_c1_seq1	AT1G66150.1	55.32	479	196	8	1792	404	466	942	5e-164	501
comp151344_c1_seq2	AT1G66150.1	55.32	479	196	8	1692	304	466	942	1e-164	501
comp151041_c0_seq1	AT4G08320.1	49.21	317	145	3	1861	923	2	306	2e-92	298
comp151041_c0_seq2	AT4G08320.1	54.8	177	73	1	1432	923	130	306	8e-55	191
comp151041_c0_seq3	AT4G08320.1	62.86	105	39	0	1226	912	202	306	3e-36	139
comp151041_c0_seq4	AT4G08320.1	58.18	55	23	0	834	670	252	306	4e-13	68.9
comp151139_c0_seq3	AT5G48910.1	55.84	462	194	3	2	1357	94	555	0	535
comp151139_c0_seq4	AT5G48910.1	58.06	31	13	0	213	305	75	105	6e-11	42.4
comp151139_c0_seq5	AT5G48910.1	58.06	31	13	0	432	524	75	105	5e-11	42.4
comp151139_c1_seq1	AT5G48910.1	47.17	53	26	1	134	286	37	89	2e-07	48.5
comp150941_c0_seq1	AT5G13690.1	67.34	790	249	5	2682	337	17	805	0	1132
comp150941_c1_seq1	AT3G26700.1	54.94	253	111	3	327	1082	26	276	2e-91	261
comp150941_c1_seq2	AT3G26700.1	55	80	36	0	1247	1486	300	379	4e-20	92.4
comp150941_c1_seq3	AT2G22900.1	61.77	361	134	2	1033	2106	86	445	1e-154	470
comp150941_c1_seq5	AT3G26700.1	53.92	332	149	2	2116	3099	48	379	9e-108	345
comp150941_c1_seq6	AT2G46620.1	34.34	99	62	3	1315	1019	22	117	7e-11	64.7
comp150941_c1_seq7	AT3G26700.1	54.94	253	111	3	1942	2697	26	276	3e-91	261
comp150941_c1_seq8	AT3G26700.1	55	80	36	0	1233	1472	300	379	4e-20	92.4
comp150941_c1_seq9	AT3G26700.1	54.67	75	34	0	501	725	48	122	1e-15	78.2
comp150941_c1_seq10	AT3G26700.1	50.51	99	47	2	327	623	26	122	2e-17	82.4
comp151259_c0_seq1	AT1G13110.1	48.2	222	114	1	11	673	278	499	1e-76	247
comp151259_c1_seq1	AT3G48310.1	43.81	194	103	4	727	152	33	222	1e-46	166
comp151571_c0_seq1	AT1G54990.1	43.38	408	217	8	1656	454	72	472	2e-82	279
comp151496_c0_seq1	AT4G02400.1	46.75	415	198	7	29	1249	431	830	5e-90	298
comp151496_c2_seq1	AT4G02400.1	56.59	364	143	5	1748	693	55	415	4e-101	331
comp151496_c2_seq2	AT2G42880.1	71.98	596	136	6	867	2636	1	571	0	804
comp151496_c2_seq3	AT4G02400.1	56.87	364	142	5	1507	452	55	415	2e-102	332
comp151470_c0_seq3	AT5G20300.2	46.56	784	382	13	2102	4369	1	775	0	658
comp151470_c0_seq4	AT2G43330.1	65.85	325	95	2	1988	2962	177	485	6e-120	382
comp151470_c0_seq5	AT5G20300.2	39.58	192	107	3	3017	3571	1	190	3e-27	119
comp151470_c0_seq7	AT2G43330.1	71.95	492	129	2	464	1939	3	485	0	596
comp151470_c0_seq9	AT2G43330.1	65.85	325	95	2	1062	2036	177	485	4e-123	382
comp151744_c0_seq1	AT5G58270.1	80.59	613	118	1	680	2515	115	727	0	998
comp151401_c0_seq2	AT3G52950.2	74.93	339	71	3	212	1198	1	335	2e-174	498
comp151401_c0_seq3	AT3G52950.2	74.93	339	71	3	212	1198	1	335	1e-161	498
comp151401_c0_seq4	AT3G52950.2	74.52	365	79	3	212	1276	1	361	2e-175	534
comp151401_c0_seq6	AT3G52950.2	74.52	365	79	3	212	1276	1	361	9e-176	534
comp151401_c0_seq7	AT3G52950.2	70.63	504	127	8	212	1681	1	497	0	677
comp151401_c0_seq9	AT3G52950.2	74.52	365	79	3	212	1276	1	361	7e-175	534
comp151401_c0_seq12	AT3G52950.2	69.16	522	140	8	212	1735	1	515	0	685
comp151401_c0_seq14	AT3G52950.2	74.52	365	79	3	212	1276	1	361	1e-174	534
comp151401_c0_seq15	AT3G52950.2	74.93	339	71	3	212	1198	1	335	2e-161	498
comp151068_c0_seq1	AT3G22400.1	64.8	855	296	2	361	2910	32	886	0	1188
comp151068_c0_seq2	AT1G55020.1	63.45	621	213	6	289	2145	1	609	0	816
comp151068_c0_seq3	AT1G55020.1	63.29	621	214	6	289	2145	1	609	0	814
comp151068_c0_seq6	AT3G22400.1	64.96	802	276	2	924	3314	85	886	0	1128
comp151068_c0_seq8	AT3G22400.1	63.97	605	213	2	260	2059	85	689	0	834
comp151068_c0_seq9	AT3G22400.1	63.99	547	192	2	921	2546	85	631	0	751
comp150910_c0_seq1	AT5G63920.1	63.83	929	273	10	172	2823	8	918	0	1182
comp150910_c0_seq2	AT5G63920.1	75.73	511	121	2	172	1701	8	516	0	822
comp150910_c0_seq3	AT5G63920.1	72.53	324	86	2	172	1140	8	329	6e-163	489
comp150910_c0_seq9	AT5G63920.1	45.33	214	93	6	26	643	721	918	1e-38	145
comp151406_c0_seq2	ATMG00300.1	43.06	72	40	1	9	224	71	141	3e-14	65.1
comp151406_c0_seq3	ATMG00300.1	36.89	103	61	3	2	301	40	141	2e-14	67.8
comp151406_c0_seq4	ATMG00300.1	38.24	102	58	4	2	298	40	139	1e-14	66.6
comp151406_c0_seq5	ATMG00300.1	34.85	66	40	2	2	190	40	105	2e-07	42.4
comp151218_c0_seq1	AT4G20330.1	60.07	293	95	3	273	1124	1	280	3e-103	315
comp151552_c4_seq1	AT1G60160.1	71.62	828	206	7	3200	729	25	827	0	1092
comp151734_c4_seq1	AT3G11760.1	65.38	26	9	0	79	2	410	435	7e-06	39.3
comp151252_c0_seq1	AT1G14700.1	58.02	343	137	4	1342	323	25	363	5e-134	394
comp151252_c0_seq2	AT1G14700.1	59.09	330	130	3	1032	52	25	352	1e-134	392
comp151501_c6_seq1	ATMG00820.1	40.58	69	41	0	285	491	27	95	2e-09	53.9
comp150994_c1_seq1	AT2G20650.2	73.32	476	124	2	1179	2603	86	559	0	688
comp150994_c1_seq2	AT4G28370.1	71.1	564	155	4	519	2198	3	562	0	789
comp150994_c1_seq6	AT4G28370.1	80.49	364	70	1	1043	2131	199	562	0	576
comp150994_c1_seq7	AT4G28370.1	80.22	359	70	1	1454	2527	199	557	0	565
comp150994_c1_seq9	AT4G28370.1	76.11	452	107	1	1031	2383	111	562	0	687
comp151735_c0_seq1	AT5G26570.1	61.88	1162	405	9	234	3647	49	1196	0	1405
comp151083_c0_seq1	AT1G52820.1	42.44	311	174	5	382	1308	10	317	5e-72	236
comp151083_c0_seq2	AT1G52820.1	38.82	85	51	1	283	534	233	317	1e-13	68.6
comp151197_c0_seq2	AT1G63020.2	42.95	624	328	9	24	1877	336	937	1e-131	445
comp151197_c0_seq3	AT1G63020.2	39.13	276	151	5	10	828	1167	1428	3e-40	157
comp151197_c0_seq5	AT1G63020.2	38.06	980	547	18	1860	4733	487	1428	0	569
comp151382_c0_seq1	AT4G35420.1	56.27	279	117	3	377	1213	5	278	6e-101	315
comp151382_c0_seq2	AT4G35420.1	62.66	158	57	2	378	851	5	160	1e-57	192
comp151382_c0_seq3	AT4G35420.1	56.83	322	133	4	378	1340	5	321	3e-121	365
comp151382_c0_seq4	AT4G35420.1	61.39	158	59	2	378	851	5	160	2e-55	186
comp150996_c1_seq4	AT1G58370.1	56.1	344	145	2	1014	1	305	648	9e-127	397
comp150996_c1_seq23	AT1G58370.1	51.56	384	172	6	1674	559	189	570	1e-117	373
comp150996_c1_seq32	AT1G58370.1	56.18	461	193	4	1359	1	189	648	2e-177	525
comp151673_c0_seq1	AT4G18750.1	31.64	768	414	8	2569	272	131	789	2e-136	435
comp151818_c0_seq1	AT5G44790.1	65.14	697	226	5	111	2165	1	692	0	891
comp151818_c0_seq2	AT5G44790.1	64.99	697	227	5	111	2165	1	692	0	889
comp151402_c1_seq1	AT1G01430.1	43.75	320	148	9	5	904	139	446	1e-82	260
comp151402_c1_seq3	AT1G01430.1	43.17	366	178	8	312	1352	99	453	6e-92	292
comp151402_c1_seq7	AT4G25360.2	55.81	86	37	1	2	256	178	263	2e-29	110
comp151402_c1_seq10	AT1G01430.1	41.67	252	117	8	704	1405	207	446	2e-74	190
comp151402_c1_seq11	AT1G01430.1	47.2	214	104	5	2	625	102	312	1e-53	181
comp151402_c1_seq12	AT1G01430.1	40.98	244	122	6	602	1291	207	442	1e-72	184
comp151402_c1_seq14	AT1G01430.1	42	250	130	5	7	747	163	400	6e-52	177
comp151402_c1_seq15	AT1G01430.1	54.35	46	19	2	409	540	99	144	8e-09	54.3
comp151402_c1_seq17	AT1G01430.1	39.31	262	135	5	434	1171	200	453	1e-53	189
comp151402_c1_seq25	AT1G01430.1	41.5	200	106	4	4	594	209	400	2e-40	144
comp151402_c1_seq26	AT4G01080.1	44.25	348	179	7	236	1252	87	428	7e-93	290
comp150903_c8_seq3	AT1G21280.1	23.23	155	113	1	437	883	79	233	9e-12	58.9
comp150903_c8_seq5	AT1G21280.1	23.23	155	113	1	438	884	79	233	7e-12	58.9
comp150903_c8_seq8	AT1G21280.1	23.23	155	113	1	438	884	79	233	9e-12	58.9
comp151681_c0_seq1	AT4G19810.1	41.41	355	198	7	1364	2422	10	356	6e-67	230
comp151681_c0_seq3	AT4G19810.1	41.13	355	199	7	1475	2533	10	356	4e-66	228
comp151681_c0_seq5	AT4G19810.1	41.13	355	199	7	1391	2449	10	356	3e-66	228
comp151681_c0_seq9	AT4G19810.1	41.13	355	199	7	1377	2435	10	356	3e-66	228
comp151584_c5_seq2	AT1G40087.1	29.88	251	167	6	765	1502	55	301	2e-26	110
comp151584_c5_seq16	AT1G40087.1	27.94	204	131	6	253	840	55	250	3e-16	78.2
comp151584_c5_seq24	AT1G40087.1	27.94	204	131	6	307	894	55	250	4e-16	78.2
comp151640_c0_seq4	AT3G14460.1	31.65	316	203	7	981	55	266	575	1e-39	140
comp151640_c2_seq3	AT3G14470.1	30.94	139	73	6	481	74	708	826	1e-08	53.5
comp151759_c0_seq1	AT3G08760.1	59.14	465	176	9	1822	464	26	488	6e-173	509
comp151759_c0_seq3	AT3G08760.1	59.14	465	176	9	1822	464	26	488	9e-172	510
comp151759_c0_seq4	AT3G08760.1	72.28	184	49	2	1012	464	306	488	2e-79	271
comp151759_c0_seq5	AT3G08760.1	73.66	186	47	2	1018	464	304	488	1e-82	280
comp151759_c0_seq7	AT3G08760.1	59.14	465	176	9	1822	464	26	488	1e-167	510
comp151759_c0_seq13	AT3G08760.1	59.14	465	176	9	1822	464	26	488	2e-167	510
comp151791_c0_seq1	AT4G04920.2	72.12	685	189	2	4581	2533	86	770	0	968
comp151791_c0_seq2	AT4G04920.2	71.74	1196	312	11	3933	382	86	1267	0	1651
comp151665_c3_seq1	AT1G43260.1	45.26	95	51	1	880	599	112	206	2e-20	89.7
comp151665_c4_seq2	AT1G06840.1	63.52	932	320	7	2824	71	28	953	0	1091
comp151665_c4_seq8	AT1G06840.1	63.55	812	276	7	2464	71	148	953	0	966
comp151665_c4_seq11	AT1G06840.1	45.69	116	55	2	400	71	840	953	5e-28	111
comp151665_c4_seq15	AT1G06840.1	63.55	812	276	7	2464	71	148	953	0	966
comp151665_c4_seq18	AT4G23160.1	33.33	141	74	7	806	1198	231	361	3e-08	57
comp151243_c0_seq2	AT4G02390.1	57.81	666	236	3	2249	294	1	635	0	747
comp151243_c0_seq4	AT4G02390.1	57.81	666	236	3	2273	318	1	635	0	743
comp151243_c0_seq6	AT4G02390.1	69	271	79	1	1115	318	365	635	4e-124	390
comp151425_c1_seq1	AT2G16760.1	54.94	324	134	8	121	1065	7	327	3e-104	315
comp151521_c0_seq1	AT1G19780.1	69.18	636	185	5	1934	60	23	658	0	889
comp151521_c0_seq2	AT1G19780.1	68.65	657	194	6	1994	60	2	658	0	911
comp151521_c0_seq3	AT1G19780.1	69.18	636	185	5	1934	60	23	658	0	889
comp151521_c0_seq4	AT1G19780.1	68.65	657	194	6	1994	60	2	658	0	911
comp151521_c2_seq2	AT2G42370.1	28.65	185	110	6	548	9	455	622	1e-15	79.7
comp151521_c2_seq3	AT2G42370.1	42.7	89	51	0	798	532	213	301	1e-15	77
comp151273_c0_seq1	AT5G20840.1	58.3	837	307	15	3195	721	24	830	0	890
comp151802_c0_seq1	AT5G06740.1	39.56	589	320	18	2200	464	44	606	1e-119	380
comp151802_c0_seq2	AT5G55830.1	47.33	281	124	6	1291	464	378	639	8e-68	242
comp151802_c0_seq3	AT5G55830.1	47.33	281	124	6	1291	464	378	639	7e-68	242
comp151304_c0_seq15	AT1G12910.1	54.55	55	20	1	1908	1744	78	127	5e-10	62
[truncated: 33,540 more rows]

## Sheet: NCBI
comp100010_c0_seq1	coronatine-insensitive protein 1-like
comp100095_c0_seq1	af289119_1type 1 ribosome-inactivating protein musarmin 4
comp100383_c0_seq1	citrate synthase family protein isoform 1
comp100518_c0_seq1	1-acyl-sn-glycerol-3-phosphate acyltransferase delta isoform 1
comp100518_c0_seq2	1-acyl-sn-glycerol-3-phosphate acyltransferase delta isoform 1
comp100531_c0_seq1	18s pre-ribosomal assembly protein gar2- isoform 2
comp100756_c0_seq1	actin-depolymerizing factor 5
comp100813_c0_seq1	hd domain-containing protein 2-like
comp100919_c0_seq1	protein transport protein yos1-like
comp101262_c2_seq1	enzymatic poly partial
comp101406_c1_seq1	peroxisomal nicotinamide adenine dinucleotide carrier-like
comp101453_c0_seq1	saur-like auxin-responsive protein
comp101530_c0_seq1	cytochrome b-c1 complex subunit 6-like
comp101579_c0_seq1	pathogenesis-related protein 10
comp101579_c0_seq2	pathogenesis-related protein
comp101745_c0_seq1	copper transport protein family
comp101936_c0_seq1	heat stable protein 1
comp102302_c0_seq1	hypothetical protein POPTR_0005s17250g
comp102599_c0_seq1	uncharacterized protein LOC100275322
comp102599_c0_seq2	uncharacterized protein LOC100275322
comp102789_c0_seq1	thioredoxin domain-containing protein
comp102833_c0_seq1	mfp1 attachment factor 1-like
comp102934_c0_seq1	PREDICTED: uncharacterized protein LOC100250866
comp102940_c0_seq1	isoform 1
comp102940_c0_seq4	isoform 1
comp103008_c0_seq1	abc transporter a family member 7-like
comp103099_c0_seq1	T4.15
comp103362_c0_seq1	lysine decarboxylase family isoform 2
comp103365_c0_seq1	crs2-associated factor chloroplastic-like
comp103434_c0_seq1	OSJNBa0035I04.2
comp103492_c0_seq1	chlorophyll a-b binding protein chloroplastic-like
comp103492_c1_seq1	major chlorophyll a b binding protein
comp103492_c2_seq1	chlorophyll a b binding
comp104117_c0_seq1	alpha-6- mrna isoform 1
comp104138_c0_seq1	cysteine-rich rlk (receptor-like protein kinase) 8
comp104138_c0_seq2	cysteine-rich rlk (receptor-like protein kinase) 8
comp104210_c0_seq1	low quality protein: probable pectinesterase pectinesterase inhibitor 25-like
comp104222_c1_seq1	arm repeat superfamily protein isoform 1
comp104222_c1_seq2	arm repeat superfamily protein isoform 1
comp104419_c0_seq1	hexokinase family protein
comp104419_c1_seq1	hexokinase-like 1
comp104501_c0_seq1	metalloendoproteinase 1-like
comp104583_c0_seq1	3-oxoacyl-(acyl-carrier-protein) reductase
comp104713_c2_seq1	eukaryotic translation initiation factor 3 subunit a isoform 2
comp104831_c0_seq1	PREDICTED: uncharacterized protein LOC102623374 isoform X1
comp105084_c0_seq2	beta-galactosidase 13-like
comp105084_c0_seq5	beta-galactosidase 13-like
comp105086_c0_seq1	serine protease kazal-type family protein
comp105567_c0_seq1	cytochrome p450 89a2-like
comp105584_c0_seq1	subtilisin-like protease sdd1-like
comp105584_c1_seq1	subtilisin-like protease-like
comp105584_c2_seq1	xylem serine proteinase 1
comp105718_c0_seq1	hydroxyproline-rich glycoprotein
comp105998_c0_seq1	histone demethylase uty-like
comp106164_c0_seq2	levopimaradiene abietadiene synthase
comp106343_c0_seq1	dna-binding bromodomain-containing
comp106357_c0_seq3	uncharacterized membrane protein at1g16860-like
comp106380_c0_seq1	cytochrome p450 734a6-like
comp106380_c1_seq1	secologanin synthase
comp106446_c0_seq1	hypothetical retrotransposon
comp106451_c0_seq1	calcium-binding protein cml38
comp106467_c0_seq1	hydroquinone glucosyltransferase
comp106467_c1_seq1	hydroquinone glucosyltransferase
comp106470_c0_seq2	subtilisin-like protease
comp106470_c0_seq3	subtilisin-like protease
comp106513_c0_seq1	hypothetical protein L484_000585
comp106538_c0_seq1	wax synthase isoform protein
comp106538_c1_seq1	long-chain-alcohol o-fatty-acyltransferase-like
comp106635_c1_seq1	mitochondrial import inner membrane translocase subunit tim9-like
comp106815_c1_seq1	indole-3-acetate beta-glucosyltransferase
comp107144_c0_seq1	probable fructokinase-4-like
comp107150_c0_seq1	glycine-rich rna-binding protein mitochondrial-like
comp107254_c0_seq1	transcription factor lux-like
comp107290_c0_seq1	PREDICTED: uncharacterized protein LOC101254897
comp107486_c0_seq1	heat shock factor protein 1
comp107500_c0_seq1	nitroreductase family protein
comp107608_c0_seq1	hypothetical protein PRUPE_ppa014138mg
comp107608_c0_seq2	hypothetical protein PRUPE_ppa014138mg
comp107908_c0_seq1	phd finger
comp107990_c0_seq1	cell death associated protein
comp108036_c0_seq1	protein unc-50 homolog
comp108086_c0_seq1	conserved hypothetical protein
comp108192_c1_seq2	homeobox-leucine zipper protein hox2-like
comp108519_c0_seq1	centrosomal and chromosomal factor-like isoform x2
comp108519_c0_seq2	centrosomal and chromosomal factor-like isoform x2
comp108663_c1_seq1	rac-like gtp-binding protein 2
comp108707_c0_seq1	late embryogenesis abundant protein 1-like
comp108757_c0_seq1	transcription initiation factor tfiid subunit 10
comp108773_c0_seq1	udp-glycosyltransferase 92a1-like
comp108773_c1_seq1	udp-glycosyltransferase 92a1-like
comp108824_c0_seq1	predicted protein
comp108964_c0_seq1	hypothetical protein VITISV_008948
comp109013_c0_seq1	gdsl esterase lipase at3g26430-like
comp109013_c0_seq2	gdsl esterase lipase at3g26430-like
comp109013_c0_seq3	gdsl esterase lipase at3g26430-like
comp109739_c1_seq1	b-zip transcription factor
comp109963_c0_seq1	co-chaperone family isoform partial
comp110046_c0_seq1	indole-3-glycerol phosphate synthase
comp110122_c0_seq1	rubisco accumulation factor chloroplastic
comp110140_c1_seq1	subtilisin-like protease
comp110314_c0_seq1	subtilisin-like protease sdd1-like
comp110314_c1_seq1	Subtilase 1.3
comp110314_c2_seq1	subtilisin-like serine protease
comp110314_c4_seq1	xylem serine proteinase 1
comp110338_c0_seq1	bag family molecular chaperone regulator mitochondrial-like
comp110474_c0_seq1	probable flavin-containing monooxygenase 1-like
comp110640_c0_seq1	cytosolic phosphoglucose isomerase
comp110640_c1_seq1	sugar isomerase family protein isoform 3
comp110669_c0_seq1	rna recognition motif-containing family protein
comp110695_c0_seq1	hypothetical protein PRUPE_ppa016105mg, partial
comp110716_c0_seq1	glycine-rich family protein
comp110724_c0_seq2	polx_tobac ame: full=retrovirus-related pol polyprotein from transposon tnt 1-94 includes: ame: full=protease includes: ame: full=reverse transcriptase includes: ame: full=endonuclease
comp110734_c0_seq1	dna binding protein wrky2
comp110738_c0_seq3	pentatricopeptide repeat-containing protein chloroplastic-like
comp110753_c0_seq2	cytochrome c oxidase assembly protein cox19-like
comp110753_c0_seq3	cytochrome c oxidase assembly protein cox19-like
comp110754_c0_seq1	probable receptor protein kinase tmk1-like
comp110761_c0_seq1	polymerase histidinol phosphatase- isoform 1
comp110764_c0_seq1	metal ion binding
comp110766_c0_seq1	hypothetical protein VITISV_018984
comp110767_c0_seq1	protein translation factor sui1 homolog isoform 1
comp110773_c0_seq1	40s ribosomal protein s21-like
comp110779_c0_seq1	nad h-quinone oxidoreductase subunit chloroplastic-like
comp110787_c0_seq1	hypothetical protein L484_023922
comp110790_c0_seq1	multiple stress-responsive zinc-finger protein
comp110791_c0_seq1	translocon-associated protein subunit alpha-like
comp110795_c0_seq1	probable glutamate carboxypeptidase 2-like
comp110801_c0_seq1	PREDICTED: uncharacterized protein LOC101306980
comp110801_c0_seq2	PREDICTED: uncharacterized protein LOC100259497
comp110802_c0_seq1	eg2771
comp110814_c0_seq1	probable mitochondrial chaperone bcs1-b-like
comp110823_c0_seq1	photosystem ii 5 kd family protein
comp110826_c0_seq1	small ubiquitin-related modifier 1-like
comp110846_c0_seq1	zf-hd homeobox protein
comp110852_c0_seq1	ethylene-responsive transcription factor erf017-like
comp110856_c0_seq1	zinc finger protein
comp110867_c0_seq1	cinnamoyl- reductase
comp110867_c0_seq2	cinnamoyl- reductase
comp110870_c0_seq1	senescence-associated protein
comp110871_c0_seq1	protein mks1-like
comp110880_c0_seq1	ap-1 complex subunit sigma-1-like isoform x1
comp110880_c0_seq2	ap-1 complex subunit sigma-1-like isoform x1
comp110882_c0_seq1	cytochrome p450
comp110884_c0_seq1	peptidase m1 family protein isoform 2
comp110896_c0_seq1	ac091811_14 antifreeze glycoprotein precursor
comp110896_c0_seq2	ndh-dependent cyclic electron flow
comp110896_c0_seq3	ndh-dependent cyclic electron flow
comp110897_c0_seq1	40s ribosomal protein s19
comp110902_c0_seq1	scarecrow-like protein 6-like
comp110905_c0_seq1	integrase core domain containing protein
comp110911_c0_seq2	Os06g0233800
comp110933_c0_seq1	40s ribosomal protein s30
comp110936_c1_seq1	reverse partial
comp110938_c0_seq1	uncharacterized loc101213469
comp110943_c0_seq1	major facilitator superfamily protein isoform 1
comp110944_c0_seq2	probable galacturonosyltransferase 9-like
comp110953_c0_seq1	methyltransferase-like protein 5-like
comp110970_c0_seq2	PREDICTED: uncharacterized protein LOC100262807
comp110978_c0_seq1	probable phytol kinase chloroplastic-like isoform x1
comp110978_c0_seq2	probable phytol kinase chloroplastic-like isoform x1
comp110993_c0_seq1	trna (cytidine -2 -o)-methyltransferase-like
comp110993_c0_seq2	trna (cytidine -2 -o)-methyltransferase-like
comp111000_c0_seq1	glutaredoxin family protein
comp111000_c1_seq1	PREDICTED: uncharacterized protein At3g28850-like
comp111020_c0_seq1	protein cup-shaped cotyledon 1-like
comp111023_c0_seq1	3-oxo-delta( )-steroid 5-beta-reductase-like
comp111039_c0_seq1	atfp4-like protein
comp111045_c0_seq1	small nuclear ribonucleoprotein associated protein b
comp111059_c0_seq1	late embryogenesis abundant protein lea14-a
comp111062_c0_seq1	thioredoxin h-type 5
comp111069_c0_seq1	basic leucine zipper 9-like isoform x5
comp111069_c0_seq2	basic leucine zipper 9-like isoform x5
comp111069_c0_seq3	bzip transcription factor superfamily protein
comp111072_c0_seq1	integrase-type dna-binding superfamily protein
comp111086_c0_seq1	transcription factor une10-like
comp111089_c0_seq1	PREDICTED: uncharacterized protein LOC102599840
comp111089_c1_seq1	nucleic acid binding zinc ion binding protein
comp111090_c0_seq1	uncharacterized loc101205849
comp111100_c0_seq1	microtubule associated protein family protein isoform 4
comp111102_c0_seq1	nascent polypeptide-associated complex subunit alpha-like
comp111107_c0_seq1	rpm1-interacting protein 4-like
comp111107_c0_seq2	rpm1-interacting protein 4-like
comp111108_c0_seq1	40s ribosomal protein s9-2-like
comp111114_c0_seq1	probable lrr receptor-like serine threonine-protein kinase mrh1-like
comp111114_c0_seq2	probable lrr receptor-like serine threonine-protein kinase mrh1-like
comp111114_c0_seq4	probable lrr receptor-like serine threonine-protein kinase mrh1-like
comp111122_c0_seq1	probable steroid-binding protein 3-like
comp111132_c0_seq1	acyl carrier protein 1
comp111133_c0_seq1	di-glucose binding protein with kinesin motor domain isoform 1
comp111133_c0_seq2	kinesin motor expressed
comp111133_c0_seq4	di-glucose binding protein with kinesin motor domain isoform 1
comp111149_c0_seq1	probable lrr receptor-like serine threonine-protein kinase at1g53440-like
comp111159_c0_seq3	morc family cw-type zinc finger protein 3-like isoform x3
comp111166_c0_seq1	protein phosphatase 2c family protein
comp111168_c0_seq1	hypothetical protein SORBIDRAFT_02g022780
comp111170_c0_seq1	phd finger family protein bromo-adjacent domain-containing protein isoform 1
comp111171_c0_seq1	serine threonine-protein kinase-like protein at3g51990-like
comp111174_c0_seq1	tpa: subtilase family protein
comp111191_c0_seq1	plasma membrane atpase 4-like
comp111191_c1_seq1	h+-atpase family protein
comp111191_c2_seq1	plasma membrane h+-atpase
comp111203_c0_seq1	trna (guanine-n -)-methyltransferase-like
comp111212_c0_seq1	phosphatidylinositol:ceramide inositolphosphotransferase-like
comp111212_c1_seq1	phosphatidylinositol:ceramide inositolphosphotransferase-like isoform x2
comp111216_c0_seq1	receptor-like serine threonine-protein kinase ale2-like
comp111217_c0_seq2	conserved hypothetical protein
comp111217_c0_seq3	hypothetical protein OsI_10475
comp111240_c0_seq1	Uncharacterized protein TCM_002274
comp111242_c0_seq1	nucleolar protein 58-like
comp111254_c0_seq1	PREDICTED: uncharacterized protein LOC101304253
comp111254_c0_seq2	PREDICTED: uncharacterized protein LOC101304253
comp111260_c0_seq1	serine threonine-protein kinase-like protein at3g51990-like
comp111260_c0_seq2	serine threonine-protein kinase-like protein at3g51990-like
comp111265_c0_seq1	polygalacturonase inhibitor
comp111265_c0_seq2	polygalacturonase inhibitor
comp111274_c0_seq1	glycine-rich protein 2-like
comp111278_c0_seq1	basic helix-loop-helix dna-binding superfamily protein
comp111281_c0_seq1	cysteine-rich receptor-like protein kinase 29-like
comp111288_c0_seq1	ankyrin repeat family
comp111295_c0_seq1	hypothetical protein MTR_5g050970
comp111303_c0_seq1	probable membrane-associated kinase regulator 1-like
comp111309_c0_seq1	gag-pol protein
comp111309_c1_seq1	copia-like pol polyprotein
comp111309_c2_seq1	proteoglycan 4-like
comp111311_c0_seq1	harpin-induced 1
comp111324_c0_seq1	cytidine deaminase 1 family protein
comp111336_c0_seq1	jmjc domain-containing protein 7-like
comp111344_c0_seq1	PREDICTED: uncharacterized protein LOC101773311
comp111368_c0_seq1	helicase-like transcription factor-like protein
comp111370_c0_seq1	ras-related protein rabe1c-like
comp111370_c0_seq2	ras-related protein rabe1c-like
comp111377_c0_seq1	rna pseudourine synthase mitochondrial-like
comp111378_c0_seq2	myb-like protein x-like
comp111389_c0_seq1	ribulose- -bisphosphate carboxylase oxygenase large partial
comp111396_c0_seq1	hypothetical protein CARUB_v10014923mg
comp111403_c0_seq1	costars family
comp111406_c0_seq1	hypothetical protein PRUPE_ppa014192mg
comp111406_c0_seq2	hypothetical protein PRUPE_ppa014192mg
comp111409_c0_seq1	photosynthetic electron transfer c family protein
comp111414_c0_seq1	TPA: hypothetical protein ZEAMMB73_021494
comp111415_c0_seq1	regulator of chromosome condensation family protein
comp111415_c0_seq2	e3 ubiquitin-protein ligase herc2-like
comp111429_c0_seq1	tautomerase mif superfamily protein
comp111431_c0_seq1	glutaredoxin-like protein
comp111436_c0_seq1	geraniol 8-hydroxylase-like
comp111441_c0_seq1	60s ribosomal protein l31-like
comp111445_c0_seq1	leucine-rich repeat family protein
comp111454_c0_seq1	long-chain-alcohol oxidase fao4a-like
comp111461_c0_seq1	3-ketoacyl-acyl carrier protein synthase i
comp111470_c0_seq1	unnamed protein product
comp111483_c0_seq1	nuclear rna binding protein a
comp111488_c0_seq1	thioredoxin m-type
comp111498_c0_seq1	PREDICTED: uncharacterized protein LOC100839140
comp111507_c0_seq1	40s ribosomal protein s29-like
comp111513_c0_seq1	kinesin-related protein
comp111513_c0_seq6	kinesin heavy
comp111513_c0_seq7	kinesin motor family protein
comp111519_c0_seq1	gdp-mannose dehydratase 1-like
comp111527_c0_seq1	small heat shock chloroplastic-like
comp111528_c0_seq1	senescence-associated protein
comp111538_c0_seq1	sucrose:sucrose 1-fructosyltransferase
comp111538_c1_seq1	sucrose:sucrose 1-fructosyltransferase
comp111544_c0_seq1	serine threonine-protein kinase protein
comp111547_c0_seq1	40s ribosomal protein s26-2-like
comp111548_c0_seq3	beta- -n-acetylglucosaminyltransferase family protein
comp111581_c0_seq1	ring-h2 finger protein atl80
comp111587_c0_seq2	serine o-acetyltransferase 1
comp111587_c0_seq4	serine o-acetyltransferase 1
comp111600_c0_seq1	probable beta-d-xylosidase 6-like
comp111606_c0_seq2	heterogeneous nuclear ribonucleoprotein 27c
comp111606_c0_seq3	heterogeneous nuclear ribonucleoprotein 27c
comp111613_c0_seq1	f-box protein at4g22180-like
comp111622_c0_seq1	myo-inisitol oxygenase
comp111624_c0_seq1	adenine phosphoribosyltransferase 2-like
comp111626_c0_seq1	angio-associated migratory cell
comp111640_c0_seq1	hypothetical protein PRUPE_ppa016084mg, partial
comp111645_c0_seq1	abscisic acid-insensitive 5-like protein 2-like
comp111650_c0_seq1	ty1-copia retrotransposon protein
comp111661_c0_seq1	hypothetical protein POPTR_0008s10880g
comp111668_c0_seq1	PREDICTED: uncharacterized protein LOC101217822
comp111685_c0_seq1	structural constituent of ribosome
comp111690_c1_seq1	nbs-lrr type disease resistance protein
comp111697_c0_seq1	polcalcin jun o 2
comp111702_c0_seq1	serine arginine repetitive matrix protein isoform partial
comp111703_c0_seq1	atp-dependent clp protease atp-binding subunit -like
comp111704_c0_seq1	indole-3-glycerol phosphate chloroplastic
comp111704_c0_seq2	indole-3-glycerol phosphate chloroplastic-like
comp111714_c0_seq1	hypothetical protein ARALYDRAFT_903307
comp111714_c0_seq2	hypothetical protein ARALYDRAFT_903307
comp111718_c0_seq2	f-box protein skip23-like
comp111723_c0_seq1	PREDICTED: uncharacterized protein At4g37920, chloroplastic-like
comp111727_c0_seq1	kinesin-like calmodulin-binding
comp111727_c0_seq3	kinesin-like calmodulin-binding
comp111727_c0_seq6	kinesin-like calmodulin binding protein
comp111728_c0_seq1	signal peptidase complex subunit 3b-like
comp111741_c2_seq1	pentatricopeptide repeat-containing protein at1g10270-like
comp111743_c0_seq1	probable tyrosine-protein phosphatase at1g05000-like
comp111747_c0_seq1	Serine-rich protein-related
comp111761_c0_seq1	PREDICTED: uncharacterized protein LOC102609402
comp111764_c0_seq1	ubiquitin family protein
comp111768_c0_seq1	protein iq-domain 14
comp111774_c0_seq1	pentatricopeptide repeat-containing protein mitochondrial-like
comp111790_c0_seq1	shikimate o-hydroxycinnamoyltransferase-like
comp111791_c0_seq1	hypothetical protein SORBIDRAFT_04g023770
comp111796_c0_seq1	pectinesterase family protein
comp111796_c1_seq1	probable pectinesterase pectinesterase inhibitor 25-like
comp111797_c0_seq1	tpa: hlh dna-binding domain superfamily protein
comp111797_c0_seq2	tpa: hlh dna-binding domain superfamily protein
comp111803_c0_seq1	dna damage-inducible protein 1
comp111804_c0_seq1	iaa-amino acid hydrolase ilr1-like protein
comp111813_c0_seq1	electron carrier electron transporter iron ion binding protein
comp111816_c0_seq1	mate efflux family protein alf5
comp111824_c0_seq1	polyadenylate-binding protein 2-like
comp111825_c0_seq1	uncharacterized loc101208002
comp111825_c0_seq2	uncharacterized loc101208002
comp111825_c0_seq3	uncharacterized loc101208002
comp111838_c0_seq1	probable polygalacturonase-like
comp111840_c0_seq1	hypothetical protein MIMGU_mgv1a017913mg
comp111851_c1_seq2	nitrate reductase
comp111852_c0_seq1	tpa: mate efflux family protein
comp111852_c1_seq2	mate efflux family protein alf5-like
comp111855_c0_seq1	nuclear transcription factor y subunit c-2
comp111873_c0_seq1	histone h2a
comp111885_c0_seq1	non-structural maintenance of chromosome element 4
comp111898_c0_seq1	choline-phosphate cytidylyltransferase b
comp111898_c1_seq1	choline-phosphate cytidylyltransferase b-like
comp111926_c0_seq1	kinase superfamily protein with octicosapeptide phox bem1p isoform 6
comp111943_c0_seq1	gibberellin 3-beta-dioxygenase 1-like
comp111943_c0_seq2	2-oxoglutarate-dependent dioxygenase
comp111946_c0_seq1	c2 calcium lipid-binding plant phosphoribosyltransferase family protein
comp111947_c0_seq1	saur family protein
comp111948_c0_seq1	pith domain-containing protein 1-like
comp111948_c0_seq2	pith domain-containing protein 1-like
comp111950_c0_seq1	prkr-interacting protein 1-like
comp111950_c0_seq2	prkr-interacting protein 1-like
comp111951_c0_seq1	probable inactive receptor kinase at4g23740-like
comp111965_c0_seq1	#NAME?
comp111966_c0_seq1	3-isopropylmalate dehydrogenase 2
comp111984_c0_seq1	psbp domain-containing protein chloroplastic-like
comp111984_c0_seq2	psbp domain-containing protein chloroplastic-like isoform x1
comp111996_c0_seq1	high mobility group isoform 1
comp111996_c0_seq2	high mobility group isoform 1
comp111998_c0_seq1	probable carboxylesterase 8-like
comp112001_c0_seq1	ubiquinol-cytochrome c reductase hinge protein
comp112007_c0_seq1	ethylene-responsive transcription factor 1b-like
comp112007_c0_seq2	ethylene-responsive transcription factor 1b-like
comp112014_c0_seq1	rho gdp-dissociation inhibitor 1
comp112014_c0_seq2	rho gdp-dissociation inhibitor 1
comp112016_c0_seq1	u6 snrna-associated sm-like protein lsm3-like
comp112025_c0_seq1	basic leucine-zipper 42
comp112033_c0_seq2	ovate family protein
comp112041_c0_seq1	ubiquitin-conjugating enzyme e2 27-like
comp112042_c0_seq1	Uncharacterized protein TCM_025447
comp112051_c1_seq1	serine arginine-rich splicing factor 7-like isoform 1
comp112059_c0_seq1	c-myc-binding protein
comp112067_c0_seq1	biotin carboxyl carrier protein of acetyl- carboxylase chloroplastic-like
comp112073_c1_seq2	dna (cytosine-5)-methyltransferase drm2-like
comp112074_c0_seq1	Os11g0595000
comp112074_c1_seq1	hypothetical protein SORBIDRAFT_10g010410
comp112076_c1_seq1	hypothetical protein PRUPE_ppa006699mg
comp112077_c0_seq1	probable beta- -xylosyltransferase irx14-like
comp112079_c2_seq1	rna-binding protein cabeza
comp112082_c0_seq1	glycerol-3-phosphate dehydrogenase mitochondrial-like isoform x2
comp112085_c0_seq1	harpin-induced protein
comp112090_c0_seq1	uncharacterized mitochondrial protein ymf11-like
comp112090_c0_seq2	uncharacterized mitochondrial protein ymf11-like
comp112093_c0_seq2	udp-glycosyltransferase 85a2-like
comp112111_c0_seq1	structural constituent of ribosome
comp112120_c0_seq1	bet1p sft1p-like protein 14a isoform 2
comp112120_c1_seq2	bet1-like snare 1-1-like
comp112121_c0_seq1	uba and ubx domain-containing protein at4g15410-like
comp112121_c0_seq2	uba and ubx domain-containing protein at4g15410-like
comp112125_c0_seq1	PREDICTED: uncharacterized protein LOC101267888
comp112139_c0_seq1	PREDICTED: uncharacterized protein LOC100822465
comp112141_c0_seq3	flavonoid 3 -hydroxylase
comp112141_c0_seq4	flavonoid 3 -hydroxylase
comp112143_c0_seq1	ef hand calcium-binding protein
comp112147_c0_seq1	hypothetical protein POPTR_0002s17440g
comp112167_c0_seq1	nucleolysin tia-
comp112175_c0_seq1	gata transcription factor 25
comp112181_c0_seq1	fiber protein fb34
comp112183_c0_seq3	hypothetical protein VITISV_017554
comp112193_c0_seq1	Os01g0210600
comp112198_c0_seq1	fumarylacetoacetase family protein
comp112204_c1_seq1	transcription factor bhlh135-like
comp112233_c1_seq1	probable ll-diaminopimelate chloroplastic-like
comp112233_c1_seq2	probable ll-diaminopimelate chloroplastic-like
comp112234_c0_seq1	pectinesterase ppe8b precursor
comp112239_c0_seq1	actin-related protein c3
comp112239_c0_seq2	actin-related protein c3
comp112239_c0_seq3	actin-related protein 2 3 complex subunit 3-like
comp112239_c0_seq4	actin-related protein 2 3 complex subunit 3-like
comp112240_c0_seq1	senescence-associated protein
comp112241_c0_seq1	kinase superfamily protein isoform 2
comp112241_c1_seq1	serine threonine-protein kinase at5g01020-like isoform x1
comp112252_c0_seq1	probable lrr receptor-like serine threonine-protein kinase at5g48740-like
comp112260_c0_seq1	pentatricopeptide repeat-containing protein at5g08305-like
comp112261_c0_seq1	atp-binding cassette sub-family a member
comp112263_c0_seq2	rpa70-kda subunit b
comp112269_c1_seq1	subtilisin-like protease-like
comp112274_c0_seq2	dna rna polymerases superfamily protein
comp112276_c0_seq1	pre-mrna-splicing factor cwc15
comp112293_c0_seq1	nucleic acid binding
comp112297_c0_seq1	mitochondrial import inner membrane translocase subunit tim17 tim22 tim23 family protein
comp112313_c0_seq1	uncharacterized wd repeat-containing
comp112334_c0_seq1	fasciclin-like arabinogalactan protein 2-like
comp112344_c1_seq1	hypothetical protein CICLE_v10008890mg
comp112346_c0_seq1	acetyl- cytosolic 1
comp112351_c0_seq1	e3 ubiquitin-protein ligase pub23-like
comp112353_c0_seq1	dna-directed rna polymerase ii subunit rpb1 isoform 1
comp112355_c0_seq1	kelch repeat-containing f-box-like
comp112358_c1_seq1	PREDICTED: uncharacterized protein LOC102621950
comp112361_c0_seq1	ring-h2 finger protein atl48-like
comp112361_c0_seq2	ring-h2 finger protein atl48-like
comp112368_c0_seq1	PREDICTED: uncharacterized protein LOC100938068
comp112377_c0_seq1	polcalcin phl p 7-like
comp112402_c0_seq1	fra e allergen
comp112407_c0_seq1	mitochondrial substrate carrier family protein
comp112407_c0_seq2	mitochondrial substrate carrier family protein
comp112413_c0_seq4	lrr and nb-arc domains-containing disease resistance
comp112422_c1_seq1	upf0051 protein chloroplastic-like
comp112440_c1_seq1	proteasome subunit beta type-6-like
comp112445_c0_seq1	endoribonuclease protein kinase ire1-
comp112445_c1_seq1	serine threonine-protein kinase endoribonuclease ire-1
comp112451_c0_seq1	thioesterase family protein
comp112455_c0_seq1	scarecrow-like protein 15-like
comp112457_c0_seq1	acyl-protein thioesterase 1-like
comp112457_c0_seq2	acyl-protein thioesterase 1-like
comp112484_c0_seq1	hypothetical protein PRUPE_ppa015473mg, partial
comp112486_c0_seq1	hypothetical protein VITISV_005828
comp112490_c0_seq1	lactoylglutathione lyase-like
comp112490_c0_seq2	lactoylglutathione lyase-like
comp112493_c0_seq1	hypothetical protein VITISV_026526
comp112500_c0_seq1	Os08g0204800
comp112502_c0_seq1	PREDICTED: uncharacterized protein LOC101267175
comp112502_c0_seq2	hypothetical protein PHAVU_006G016100g
comp112507_c1_seq1	transcription factor btf3
comp112523_c0_seq1	n-alpha-acetyltransferase 50
comp112533_c0_seq1	probable adp-ribosylation factor gtpase-activating protein agd13-like
comp112539_c0_seq1	sap domain-containing family protein
comp112539_c0_seq2	sap domain-containing protein
comp112542_c0_seq1	uncharacterized plant-specific domain tigr01568 family expressed
comp112543_c0_seq1	sugar isomerase domain-containing protein
comp112547_c0_seq1	moc2b_orysj ame: full=molybdopterin synthase catalytic subunit ame: full=molybdenum cofactor synthesis protein 2 large subunit ame: full=molybdenum cofactor synthesis protein 2b short=mocs2b
comp112547_c0_seq2	moc2b_orysj ame: full=molybdopterin synthase catalytic subunit ame: full=molybdenum cofactor synthesis protein 2 large subunit ame: full=molybdenum cofactor synthesis protein 2b short=mocs2b
comp112574_c0_seq1	retrotransposon ty3-gypsy subclass
comp112574_c1_seq2	PREDICTED: uncharacterized protein LOC101292967
comp112591_c0_seq2	pentatricopeptide repeat-containing protein mitochondrial-like
comp112592_c0_seq1	hypothetical protein AMTR_s00054p00177020
comp112593_c0_seq1	14 kda proline-rich
comp112599_c0_seq1	probable calcium-binding protein cml15-like
comp112613_c0_seq1	hypothetical protein TRIUR3_11782
comp112613_c0_seq2	hypothetical protein TRIUR3_11782
comp112618_c0_seq1	rna-dependent rna polymerase 6
comp112640_c0_seq1	protein-tyrosine-phosphatase ibr5-like
comp112647_c0_seq1	phd finger family protein isoform 2
comp112647_c0_seq2	ring fyve phd-type zinc finger family protein
comp112651_c0_seq1	auxin-induced protein 6b-like
comp112652_c3_seq1	subtilisin-like protease sdd1-like
comp112671_c0_seq1	u-box domain-containing protein 25
comp112674_c0_seq1	chloroplast omega-3 fatty acid desaturase
comp112674_c0_seq2	chloroplast omega-3 fatty acid desaturase
comp112674_c0_seq3	chloroplast omega-3 fatty acid desaturase
comp112674_c0_seq4	chloroplast omega-3 fatty acid desaturase
comp112680_c0_seq1	conserved hypothetical protein
comp112689_c0_seq1	ribonuclease h protein at1g65750-like
comp112689_c1_seq1	retrotransposon unclassified
comp112690_c0_seq1	high affinity nitrate transporter -like
comp112696_c0_seq1	probable ll-diaminopimelate chloroplastic-like
comp112696_c2_seq1	ll-diaminopimelate chloroplastic-like
comp112709_c0_seq1	serine partial
comp112709_c0_seq2	serine partial
comp112716_c0_seq1	protein chloroplastic-like
comp112722_c1_seq1	abhydrolase domain-containing protein fam108b1-like
comp112734_c0_seq1	peptidoglycan-binding domain-containing family partial
comp112739_c0_seq5	hypothetical protein TRIUR3_29513
comp112749_c0_seq1	uncharacterized loc101217057
comp112756_c0_seq1	PREDICTED: uncharacterized protein LOC100258993
comp112766_c0_seq1	abc transporter g family member 9-like
comp112769_c0_seq2	elongation factor 1 beta
comp112772_c0_seq1	carbohydrate binding protein
comp112795_c0_seq1	patatin group a-3-like
comp112795_c0_seq3	patatin-like phospholipase domain containing protein
comp112804_c0_seq2	leucine-rich repeat-containing protein 40-like
comp112817_c0_seq1	hypothetical protein AMTR_s00075p00194500
comp112820_c0_seq1	rab gtpase a5e isoform 2
comp112820_c1_seq2	ras-related protein raba5c-like
comp112821_c0_seq1	pyruvate dehydrogenase e1 beta subunit isoform 3
comp112822_c0_seq1	soluble inorganic pyrophosphatase-like
comp112822_c1_seq1	soluble inorganic pyrophosphatase isoform 1
comp112831_c0_seq1	ef hand family expressed
comp112832_c0_seq1	pentatricopeptide repeat-containing protein at2g21090-like
comp112849_c0_seq1	small heat shock protein
comp112852_c0_seq1	lipid transfer protein
comp112855_c0_seq1	cdt1-like protein chloroplastic-like
comp112861_c0_seq1	cell number regulator 2-like
comp112861_c0_seq2	cell number regulator 2-like
comp112861_c0_seq4	cell number regulator 2-like
comp112861_c0_seq5	cell number regulator 2-like
comp112861_c0_seq7	cell number regulator 2-like
comp112861_c0_seq8	cell number regulator 2-like
comp112873_c0_seq1	nucleolar protein
comp112878_c0_seq2	udp-glycosyltransferase 91a1
comp112884_c0_seq1	atp-dependent clp protease atp-binding subunit -like
comp112888_c0_seq1	EMB2752
comp112888_c0_seq2	EMB2752
comp112897_c0_seq1	secologanin synthase
comp112897_c0_seq3	secologanin synthase-like
comp112897_c0_seq4	secologanin synthase-like
comp112897_c0_seq5	secologanin synthase-like
comp112903_c0_seq1	scopoletin glucosyltransferase-like
comp112910_c0_seq1	transmembrane amino acid transporter family protein isoform 1
comp112917_c1_seq1	rna-directed dna polymerase (reverse transcriptase) ribonuclease h
comp112917_c2_seq1	hypothetical protein VITISV_034261
comp112921_c0_seq1	zinc finger protein 2
comp112929_c0_seq1	tubulin beta chain
comp112929_c0_seq2	tubulin beta chain
comp112936_c0_seq1	hypothetical protein M569_06280
comp112939_c0_seq1	hypothetical protein VITISV_013126
comp112940_c0_seq1	Os03g0109700
comp112940_c0_seq4	hypothetical protein PHAVU_002G017100g
comp112940_c0_seq5	Os03g0109700
comp112940_c0_seq6	Os03g0109700
comp112940_c0_seq7	hypothetical protein PHAVU_002G017100g
comp112940_c0_seq8	hypothetical protein PHAVU_002G017100g
comp112941_c0_seq1	heat shock factor-binding protein 1-like
comp112941_c0_seq2	heat shock factor-binding protein 1-like
comp112942_c0_seq1	60s ribosomal protein l31
comp112942_c1_seq1	60s ribosomal protein l31
comp112947_c0_seq1	glutaredoxin-like protein
comp112959_c0_seq1	cytochrome c biogenesis protein ccsa
comp112968_c0_seq1	germin-like protein 2-1
comp112968_c0_seq2	germin-like protein 2-1-like
comp112968_c0_seq3	germin-like protein 2-1-like
comp112976_c0_seq1	nuclear inhibitor of pp1-like
comp112976_c0_seq2	nuclear inhibitor of pp1-like
comp112994_c0_seq2	proton-dependent oligopeptide transport family protein
comp112997_c0_seq1	scarecrow-like protein 23-like
comp113002_c0_seq2	atp-dependent dna helicase pif1 protein
comp113004_c0_seq1	uncharacterized loc101212373
comp113189_c0_seq1	disease resistance response protein 206
comp113268_c0_seq1	werner syndrome-like exonuclease-like
comp113992_c0_seq1	cell division protein aaa atpase family
comp114355_c2_seq1	carbon catabolite repressor protein 4 homolog 1-like
comp114649_c0_seq1	hypothetical protein VITISV_012827
comp114810_c0_seq1	hypothetical protein VITISV_035196
comp115104_c0_seq1	Os03g0780200
comp115108_c0_seq1	bromodomain transcription
comp115246_c0_seq1	hypothetical protein CICLE_v10032901mg
comp115634_c0_seq2	auxin-responsive protein
comp115647_c0_seq1	glycosyl hydrolase family 17 family protein
comp115647_c1_seq1	glucan endo- -beta-glucosidase 5
comp115752_c0_seq1	c2 calcium lipid-binding and phosphoribosyltransferase c-terminal domain-containing protein
comp115836_c0_seq1	#NAME?
comp116079_c2_seq1	copia-type polyprotein
comp116276_c0_seq1	levopimaradiene abietadiene synthase
comp116822_c2_seq1	evolutionarily conserved c-terminal region 5 isoform 2
comp116946_c0_seq2	cbf-like transcription factor
comp117838_c0_seq1	atp-binding cassette
comp117865_c1_seq1	fructan:fructan 6g-fructosyltransferase
comp117887_c0_seq1	soluble acid invertase
comp117909_c0_seq1	ccch-type zinc finger protein
comp118093_c0_seq2	auxin-induced protein 6b-like
comp118711_c0_seq2	cyclic nucleotide-gated ion channel 2-like
comp118782_c1_seq3	ribonuclease h protein at1g65750-like
comp118842_c0_seq1	eukaryotic translation initiation factor 3 subunit 8
comp118842_c1_seq1	eukaryotic translation initiation factor 3 subunit 8
comp118842_c2_seq1	eukaryotic translation initiation factor 3 subunit c-like
comp118842_c3_seq1	eukaryotic translation initiation factor 3 subunit c
comp118864_c0_seq1	brassinosteroid insensitive 1-associated receptor kinase 1 precursor
comp118910_c0_seq1	iq-domain 14 isoform 1
comp119053_c0_seq1	auxin-repressed kda
comp119107_c0_seq1	ribonuclease h protein at1g65750-like
comp119233_c3_seq1	af369930_2pol polyprotein
comp119618_c0_seq1	cytochrome p450 78a4-like
comp119965_c0_seq1	pg1 homology to homo sapiens
comp120250_c0_seq1	potyviral vpg interacting protein 2
comp120432_c0_seq1	streptococcal hemagglutinin
comp120432_c0_seq2	uncharacterized threonine-rich gpi-anchored glycoprotein - partial
comp120523_c0_seq1	PREDICTED: uncharacterized protein LOC101773101
comp120544_c0_seq1	protein gpr107-like
comp120812_c0_seq2	hypothetical protein M569_14982
comp121126_c0_seq1	hypothetical protein PRUPE_ppa024499mg, partial
comp121233_c4_seq1	gag-pol polyprotein
comp121359_c0_seq1	heavy-metal-associated domain-containing family protein
comp121438_c0_seq1	uncharacterized loc101204363
comp121445_c0_seq1	mate efflux family protein 5-like
comp121632_c0_seq1	pentatricopeptide repeat-containing
comp121649_c0_seq1	auxin-responsive protein
comp121716_c0_seq2	sugar transporter erd6-like 16-like
comp121811_c0_seq1	f-box family protein
comp121843_c0_seq1	polygalacturonase isoenzyme 1 beta subunit-like
comp122183_c0_seq1	pentatricopeptide repeat superfamily protein isoform 1
comp122375_c0_seq1	PREDICTED: uncharacterized protein LOC101776924
comp122382_c0_seq3	ribosome-inactivating protein
comp122652_c1_seq1	serine threonine-protein phosphatase pp-x isozyme 2-like
comp122758_c0_seq1	leucine-rich repeat extensin 2
comp122783_c0_seq1	reverse transcriptase
comp122793_c0_seq1	calcium-binding protein cml42
comp122794_c0_seq1	hypothetical protein CICLE_v10017068mg
comp122798_c0_seq1	conserved hypothetical protein
comp122810_c0_seq2	trans-resveratrol di-o-methyltransferase-like
comp122818_c1_seq1	abscisic acid receptor pyl4-like
comp122827_c0_seq1	uncharacterized protein LOC100381384
comp122835_c0_seq1	tonoplast intrinsic protein
comp122843_c0_seq1	pentatricopeptide repeat-containing protein at1g77170-like
comp122852_c0_seq2	basic helix-loop-helix regulatory family protein
comp122852_c0_seq4	basic helix-loop-helix regulatory family protein
comp122864_c0_seq2	ring u-box superfamily isoform 1
comp122866_c1_seq1	ethylene-responsive transcription factor erf003-like
comp122867_c0_seq1	set domain-containing
comp122867_c2_seq1	set domain-containing protein
comp122873_c0_seq2	wall-associated receptor kinase-like 14
comp122878_c1_seq2	plasma membrane h+-atpase
comp122908_c2_seq2	glutaredoxin c4
comp122943_c0_seq1	ubiquitin extension protein
comp122943_c0_seq2	ubiquitin extension protein
comp122948_c0_seq1	PREDICTED: uncharacterized protein At4g08330, chloroplastic-like
comp122981_c0_seq1	leucine aminopeptidase
comp122981_c1_seq1	leucine aminopeptidase
comp123001_c0_seq1	probable calcium-binding protein cml31
comp123014_c0_seq1	outer envelope pore protein chloroplastic-like
comp123023_c0_seq1	transcription factor x1
comp123025_c0_seq1	nuclear transcription factor y subunit c-2
comp123025_c1_seq1	nuclear transcription factor y subunit c-2
comp123033_c0_seq1	probable 2-oxoglutarate fe -dependent dioxygenase-like
comp123040_c0_seq1	duf1664 domain family protein isoform 1
comp123049_c0_seq1	phosphomannomutase family protein
comp123060_c0_seq1	wd40-like beta propeller repeat family expressed
comp123061_c0_seq3	f-box protein
comp123066_c0_seq5	uncharacterized protein
comp123071_c1_seq1	protein phosphatase 2c 45
comp123071_c1_seq3	domain-containing protein
comp123071_c1_seq4	PREDICTED: uncharacterized protein LOC101785360
comp123077_c0_seq1	hypothetical protein L484_002759
comp123136_c0_seq1	kdel-tailed cysteine endopeptidase cep2
comp123136_c1_seq1	cysteine protease
comp123136_c3_seq1	thiol protease sen102-like
comp123151_c0_seq1	protein iojap- mitochondrial-like
comp123151_c0_seq2	protein iojap- mitochondrial-like
comp123157_c0_seq1	protein transport protein sec23-like
comp123160_c0_seq1	peroxisomal membrane protein pmp22-like
comp123163_c0_seq2	beta-glucosidase 11-like
comp123163_c0_seq6	beta-glucosidase 10-like
comp123163_c0_seq9	beta-glucosidase 11-like
comp123182_c0_seq1	probable histone h2a variant 3-like
comp123182_c0_seq2	probable histone h2a variant 3-like
comp123215_c0_seq1	cell division protein aaa atpase family
comp123226_c0_seq3	conserved hypothetical protein
comp123230_c0_seq1	e3 ubiquitin-protein ligase pub23-like
comp123234_c0_seq1	15 kda seleno
comp123251_c0_seq1	eukaryotic translation initiation factor 3 subunit m
comp123258_c0_seq1	PREDICTED: uncharacterized protein LOC102606078
comp123258_c0_seq2	PREDICTED: uncharacterized protein LOC102606078
comp123273_c0_seq1	probable xyloglucan endotransglucosylase hydrolase protein 23
comp123273_c2_seq1	xyloglucan endotransglucosylase hydrolase family protein isoform 2
comp123294_c0_seq2	probable polyol transporter 3-like
comp123304_c0_seq1	trigger factor-like
comp123318_c0_seq1	hypothetical protein PRUPE_ppa021117mg
comp123319_c0_seq1	calcium-binding protein cml42
comp123327_c0_seq1	60s ribosomal protein l35-like
comp123328_c0_seq1	24-methylenesterol c-methyltransferase 2
comp123368_c0_seq1	elf4-like 4 isoform 1
comp123376_c0_seq2	hypothetical protein SORBIDRAFT_01g040200
comp123414_c0_seq1	cysteine proteinase
comp123426_c0_seq1	na+ h+
comp123426_c0_seq2	na+ h+
comp123429_c0_seq1	cysteine histidine-rich c1 domain family protein
comp123445_c6_seq1	probable lrr receptor-like serine threonine-protein kinase at3g47570-like
comp123449_c0_seq1	upf0481 protein at3g47200-like
comp123449_c0_seq2	upf0481 protein at3g47200-like
comp123456_c0_seq1	f-box lrr-repeat protein
comp123471_c0_seq2	f-box family partial
comp123483_c0_seq1	subtilisin-like protease sdd1-like
comp123483_c1_seq1	subtilisin-like protease-like
comp123483_c3_seq1	subtilisin-like protease
comp123484_c0_seq2	lipoxygenase homology domain-containing protein 1-like
comp123488_c0_seq1	chaperone protein mitochondrial-like
comp123492_c0_seq1	phd-finger family protein expressed
comp123492_c0_seq2	phd-finger family expressed
comp123531_c0_seq1	calmodulin-like protein 5-like
comp123540_c0_seq1	conserved hypothetical protein
comp123544_c0_seq1	mitochondrial substrate carrier family protein
comp123546_c0_seq1	early nodulin 93
comp123546_c0_seq2	early nodulin 93
comp123547_c0_seq1	bzip domain class transcription factor isoform 1
comp123561_c0_seq1	ubiquitin-conjugating enzyme
comp123563_c0_seq1	pre-rrna-processing protein esf2-like
comp123571_c0_seq1	glucan -beta-glucosidase a
comp123574_c0_seq1	alpha-l-fucosidase 1-like
comp123574_c0_seq2	alpha-l-fucosidase 1-like
comp123595_c0_seq1	xyloglucan galactosyltransferase katamari1 homolog
comp123633_c0_seq1	protein transport protein sec61 subunit beta-like
comp123636_c0_seq1	pentatricopeptide repeat-containing protein mitochondrial-like
comp123643_c0_seq1	hypothetical protein ARALYDRAFT_479826
comp123657_c0_seq1	anthranilate n-benzoyltransferase protein 1
comp123673_c0_seq1	homeobox-leucine zipper protein athb-13-like
comp123686_c0_seq1	cytochrome c oxidase assembly factor 6 homolog
comp123686_c0_seq3	cytochrome c oxidase assembly factor 6 homolog
comp123711_c0_seq1	nucleolar protein
comp123730_c0_seq4	nucleolar gtp-binding protein 1
comp123737_c0_seq1	cytochrome b5 reductase 4-like
comp123797_c0_seq1	trafficking protein particle complex subunit 6b-like
comp123805_c0_seq2	pupative polyprotein
comp123815_c0_seq1	upf0061 protein azosea38000-like
comp123828_c0_seq1	monogalactosyl diacylglycerol synthase 1
comp123833_c0_seq1	sodium hydrogen exchanger 6-like
comp123833_c0_seq2	na+ h+ antiporter 6 isoform 2
comp123850_c0_seq1	unknown
comp123852_c0_seq1	got1 sft2-like vescicle transport protein family isoform 1
comp123869_c0_seq1	u2 snrnp-associated surp motif-containing
comp123869_c0_seq3	u2 snrnp-associated surp motif-containing
comp123869_c0_seq5	u2 snrnp-associated surp motif-containing
comp123889_c0_seq1	serine threonine kinase
comp123898_c0_seq1	choline-phosphate cytidylyltransferase b
comp123902_c0_seq1	PREDICTED: uncharacterized protein LOC100846775
comp123933_c0_seq1	phd finger protein ing2-like
comp123933_c0_seq2	phd finger protein ing2-like
comp123935_c0_seq1	serine threonine-protein kinase ht1-like
comp123935_c1_seq1	serine threonine-protein kinase ht1-like
comp123949_c0_seq1	disease resistance response protein 206-like
comp123955_c0_seq1	hypothetical protein L484_015620
comp123968_c0_seq1	cyclase family protein isoform 1
comp123991_c0_seq1	humj1 family protein
comp123997_c0_seq1	hypothetical protein MIMGU_mgv1a018475mg
comp124011_c0_seq1	wd repeat-containing protein
comp124015_c0_seq2	sphinganine c -monooxygenase 1-like
comp124023_c0_seq1	mitochondrial isoform 1
comp124053_c0_seq1	PREDICTED: uncharacterized protein LOC101247949
comp124054_c0_seq1	tesmin tso1-like cxc domain-containing protein
comp124054_c0_seq2	tesmin tso1-like cxc domain-containing protein
comp124072_c0_seq1	kelch repeat containing f-box
comp124072_c0_seq2	f-box protein afr-like
comp124076_c0_seq1	ubiquitin-like superfamily protein isoform partial
comp124093_c0_seq1	dead-box atp-dependent rna helicase 36
comp124097_c0_seq1	af372879_1 at4g15140 dl3615c
comp124108_c0_seq1	uncharacterized loc101207081
comp124133_c0_seq1	hypothetical protein VITISV_004636
comp124143_c1_seq1	mads-box transcription factor
comp124150_c0_seq1	prof1_ricco ame: full=profilin-1
comp124152_c0_seq1	polyketide cyclase dehydrase and lipid transport superfamily protein
comp124166_c0_seq1	probable carotenoid cleavage dioxygenase chloroplastic-like
comp124166_c0_seq2	probable carotenoid cleavage dioxygenase chloroplastic-like
comp124173_c0_seq1	dna repair atpase-related family protein
comp124174_c0_seq1	hevein-like prepro
comp124185_c0_seq1	40s ribosomal protein s2-4-like
comp124199_c0_seq1	ring u-box superfamily protein isoform 2
comp124201_c0_seq1	cell wall partial
comp124201_c0_seq2	cell wall partial
comp124204_c0_seq1	zinc finger protein constans-like 2-like
comp124214_c0_seq1	bola-like protein 1-like
comp124216_c0_seq1	dirigent protein 23-like
comp124239_c5_seq1	phragmoplast orienting kinesin 1-like
comp124242_c0_seq1	mob kinase activator-like 1-like
comp124244_c0_seq1	prohibitin- mitochondrial-like
comp124255_c0_seq1	ras-related protein rab7
comp124256_c0_seq1	60s ribosomal protein l22-2-like
comp124266_c0_seq1	aminopeptidase-like protein
comp124266_c0_seq2	aminopeptidase-like protein
comp124280_c0_seq1	polygalacturonase inhibitor-like
comp124285_c0_seq1	PREDICTED: UPF0047 protein C4A8.02c-like
comp124299_c0_seq1	basic transcription factor 3
comp124320_c0_seq1	transmembrane 9 superfamily member 4-like
comp124324_c0_seq1	PREDICTED: uncharacterized protein LOC100829080
comp124328_c0_seq1	subtilisin-like protease-like
comp124328_c1_seq1	subtilisin-like protease-like
comp124328_c1_seq2	subtilisin-like protease-like
comp124333_c0_seq1	upf0136 membrane protein at2g26240-like
comp124333_c0_seq2	upf0136 membrane protein at2g26240-like
comp124339_c0_seq1	histone superfamily protein
comp124341_c0_seq1	hypothetical protein PHAVU_005G042200g
comp124348_c0_seq1	50s ribosomal protein chloroplastic-like
comp124350_c0_seq1	pre-mrna-splicing factor prp45
comp124360_c0_seq1	expansin-like b1
comp124387_c0_seq1	60s ribosomal protein l18a-1
comp124388_c0_seq1	mitochondrial fission 1 protein a-like
comp124391_c0_seq1	annexin d8-like
comp124395_c0_seq1	60s ribosomal protein l18-3-like
comp124396_c0_seq1	hypothetical protein PRUPE_ppa012021mg
comp124400_c0_seq1	chaperone protein 1-like
comp124401_c0_seq1	chloride channel-like protein clc-g-like
comp124425_c0_seq1	epidermal patterning factor-like protein
comp124425_c0_seq2	epidermal patterning factor-like protein
comp124427_c0_seq1	saposin-like type region 1 family expressed
comp124446_c0_seq1	Os07g0498300
comp124463_c0_seq1	transmembrane protein 256 homolog
comp124467_c1_seq1	zinc finger ccch domain-containing protein 22-like
comp124476_c0_seq1	5 exonuclease apollo-like
comp124483_c0_seq1	PREDICTED: uncharacterized protein LOC100261891
comp124483_c0_seq2	hypothetical protein PHAVU_009G250000g
comp124483_c0_seq3	hypothetical protein PHAVU_009G250000g
comp124487_c2_seq1	hypothetical protein F775_02509
comp124488_c0_seq1	dna repair protein rad23-3
comp124491_c0_seq1	fiber protein fb11
comp124493_c0_seq1	unnamed protein product
comp124496_c0_seq1	endo- -beta-glucanase
comp124519_c0_seq1	nadh dehydrogenase
comp124527_c0_seq1	heavy metal-associated isoprenylated plant protein 26-like
comp124527_c0_seq2	heavy metal-associated isoprenylated plant protein 26-like
comp124542_c1_seq1	fasciclin-like arabinogalactan protein 11-like
comp124545_c0_seq1	actin 7 isoform 1
comp124545_c1_seq1	actin partial
comp124545_c3_seq1	actin 2 7
comp124553_c0_seq1	PREDICTED: uncharacterized protein LOC101775437 isoform X2
comp124553_c0_seq2	uncharacterized protein LOC100193062 precursor
comp124555_c0_seq1	retrovirus-related polyprotein
comp124563_c0_seq1	ap2-related transcription factor
comp124577_c0_seq1	tpa: cyclin-c
comp124580_c0_seq1	auxin-responsive family protein
comp124583_c0_seq1	alg2-interacting protein x
comp124583_c0_seq2	alg-2 interacting protein x-like
comp124586_c0_seq1	mechanosensitive channel of small conductance-like isoform 1
comp124586_c1_seq1	mechanosensitive ion channel protein 10-like
comp124591_c1_seq1	serine-type endopeptidase inhibitor
comp124614_c0_seq1	PREDICTED: uncharacterized protein LOC101762640
comp124614_c0_seq2	PREDICTED: uncharacterized protein LOC101762640
comp124620_c0_seq1	protein translation factor sui1 homolog
comp124620_c1_seq1	protein translation factor sui1
comp124623_c0_seq1	lactoylglutathione lyase
comp124646_c0_seq1	kda proline-rich
comp124648_c0_seq1	probable pectinesterase pectinesterase inhibitor 51-like
comp124654_c0_seq1	ubiquitin-conjugating enzyme e2 2-like
comp124657_c0_seq1	mads-box transcription factor
comp124682_c0_seq1	photosystem ii core complex proteins psby
comp124688_c0_seq2	dna-directed rna polymerase subunit beta
comp124691_c0_seq1	phospholipid transfer protein 1
comp124696_c0_seq1	tmv response-related protein
comp124698_c0_seq1	cysteine proteinase inhibitor 1
comp124700_c0_seq1	ga-responsive gast1 protein
comp124702_c0_seq1	chlorophyll a-b binding protein chloroplastic-like
comp124725_c0_seq1	calcium-activated outward-rectifying potassium isoform 1
comp124725_c0_seq2	two-pore potassium channel 3-like
comp124729_c3_seq1	photosystem ii cp47 protein
comp124741_c0_seq1	temperature-induced lipocalin
comp124746_c0_seq1	50s ribosomal protein chloroplastic-like
comp124750_c0_seq1	lipid transfer protein precursor
comp124760_c0_seq1	dehydroascorbate reductase
comp124761_c1_seq1	40s ribosomal protein s25-1
comp124764_c0_seq1	omega-6 fatty acid endoplasmic reticulum isozyme 2-like
comp124769_c0_seq1	o2 evolving complex 33kd family protein
comp124788_c0_seq1	dna double-strand break repair rad50 isoform 1
comp124791_c0_seq1	alanine:glyoxylate aminotransferase isoform 1
comp124803_c0_seq1	aldehyde dimeric nadp-preferring
comp124805_c0_seq2	hypothetical protein VITISV_038665
comp124809_c0_seq2	rna-directed dna polymerase (reverse transcriptase) chromo zinc cchc-type peptidase active site polynucleotidyl ribonuclease h fold
comp124809_c2_seq1	ac069473_8gypsy ty-3 retroelement polyprotein 69905-74404
comp124810_c0_seq1	nadp-dependent glyceraldehyde-3-phosphate dehydrogenase
comp124816_c0_seq1	selenium binding family protein
comp124818_c0_seq1	12-oxophytodienoate reductase 2-like
comp124826_c0_seq1	glucose-repressible alcohol dehydrogenase transcriptional effector
comp124826_c0_seq2	glucose-repressible alcohol dehydrogenase transcriptional effector
comp124829_c0_seq1	mitochondrial atp synthase g subunit family protein
comp124844_c0_seq1	system protein c
comp124846_c0_seq1	probable polygalacturonase-like
comp124846_c1_seq1	glycoside hydrolase family 28 expressed
comp124847_c0_seq1	calcium-binding protein kic-like
comp124859_c0_seq1	60s ribosomal protein l7-4
comp124870_c0_seq1	calcium-binding protein kic-like
comp124870_c0_seq2	calcium-binding protein kic-like
comp124872_c0_seq1	nadh dehydrogenase
comp124876_c0_seq1	harpin-induced protein
comp124888_c0_seq1	cytoplasmic 2
comp124891_c0_seq4	PREDICTED: uncharacterized protein LOC101218908
comp124894_c0_seq1	general regulatory factor nu
comp124894_c1_seq1	14-3-3 protein 4
comp124914_c0_seq1	f-box lrr-repeat protein 4
comp124914_c0_seq3	f-box lrr-repeat protein 4
comp124914_c0_seq4	f-box lrr-repeat protein 4
comp124914_c0_seq5	f-box lrr-repeat protein 4
comp124923_c0_seq1	cyclophilin 5
comp124940_c0_seq3	lipase class 3-like
comp124943_c0_seq1	ribosomal protein l19 family protein
comp124949_c0_seq1	PREDICTED: uncharacterized protein LOC100261073 isoform 1
comp124956_c0_seq1	ubiquitin-conjugating enzyme e2 10-like isoform 1
comp124962_c0_seq1	polyadenylate-binding protein 2
comp124964_c0_seq1	dormancy auxin associated protein
comp124967_c0_seq1	ribosomal l29 family protein
comp124979_c1_seq1	cytochrome p450
comp124979_c1_seq3	cytochrome p450
comp124985_c0_seq1	peptidyl-prolyl isomerase variant
comp124985_c0_seq2	peptidyl-prolyl isomerase variant
comp124985_c0_seq3	peptidyl-prolyl isomerase fkbp12
comp124985_c0_seq5	peptidyl-prolyl isomerase fkbp12
comp124985_c0_seq6	peptidyl-prolyl isomerase variant
comp124998_c0_seq1	40s ribosomal protein sa-like
comp124999_c0_seq1	kinesin like protein
comp125001_c2_seq1	chlorophyll a-b binding chloroplastic-like
comp125002_c0_seq1	lactoylglutathione lyase
comp125013_c0_seq1	cysteine-rich receptor-like protein kinase 3-like
comp125018_c0_seq1	katanin p60 atpase-containing subunit a1-like
comp125027_c0_seq1	otu-like cysteine protease family protein
comp125028_c0_seq1	ethylene-responsive transcription factor 3-like
comp125028_c0_seq2	ethylene-responsive transcription factor 3
comp125028_c0_seq3	ethylene-responsive transcription factor 7-like
comp125041_c0_seq1	nadh dehydrogenase
comp125070_c0_seq1	at hook motif-containing
comp125071_c0_seq1	protein iq-domain 14-like
comp125094_c0_seq2	homolog subfamily c member 2
comp125103_c0_seq1	uncharacterized acetyltransferase at3g50280-like
comp125106_c0_seq2	beta- -glucanase precursor
comp125113_c0_seq1	PREDICTED: uncharacterized protein At1g47420, mitochondrial-like, partial
comp125132_c0_seq1	adenylate kinase family protein isoform 1
comp125139_c0_seq1	signal peptide peptidase family expressed
comp125149_c0_seq1	mitogen-activated protein kinase kinase kinase 1-like
comp125149_c0_seq2	mitogen-activated protein kinase kinase kinase 1-like
comp125151_c0_seq1	wat1-related protein at5g47470-like
comp125152_c0_seq2	f-box protein family-like protein
comp125160_c0_seq1	nadh dehydrogenase
comp125170_c0_seq1	mitochondrial import inner membrane translocase subunit tim-10 isoform 1
comp125170_c0_seq11	mitochondrial import inner membrane translocase subunit tim-10 isoform 2
comp125170_c0_seq12	mitochondrial import inner membrane translocase subunit tim-10 isoform 1
comp125170_c0_seq13	mitochondrial import inner membrane translocase subunit tim-10 isoform 1
comp125170_c0_seq14	mitochondrial import inner membrane translocase subunit tim-10 isoform 1
comp125170_c0_seq2	mitochondrial import inner membrane translocase subunit tim-10 isoform 2
comp125170_c0_seq3	mitochondrial import inner membrane translocase subunit tim-10 isoform 1
comp125170_c0_seq6	mitochondrial import inner membrane translocase subunit tim-10 isoform 2
comp125170_c0_seq7	mitochondrial import inner membrane translocase subunit tim-10 isoform 1
comp125170_c0_seq8	mitochondrial import inner membrane translocase subunit tim-10 isoform 2
comp125182_c2_seq1	catalase 2
comp125189_c0_seq1	small nuclear ribonucleoprotein e
comp125207_c0_seq1	proteasome subunit beta type-3-like
comp125207_c0_seq3	proteasome beta subunit c1
comp125234_c0_seq1	mesoderm induction early response protein isoform 1
comp125266_c0_seq1	cytochrome b-c1 complex subunit 9
comp125280_c0_seq1	non-specific lipid-transfer protein at2g13820-like
comp125287_c0_seq2	b3 domain-containing protein os05g0481400-like
comp125292_c0_seq1	cysteine-rich pdz-binding
comp125292_c0_seq2	cysteine-rich pdz-binding
comp125327_c0_seq1	bah helical bundle-like domain isoform 1
comp125327_c0_seq2	bah helical bundle-like domain isoform 1
comp125330_c0_seq1	probable udp-arabinopyranose mutase 5-like isoform 1
comp125330_c0_seq2	probable udp-arabinopyranose mutase 5-like isoform 1
comp125332_c0_seq1	transmembrane emp24 domain-containing protein
comp125332_c1_seq1	transmembrane emp24 domain-containing protein 10 precursor
comp125340_c0_seq1	protein phosphatase
comp125340_c0_seq3	protein phosphatase
comp125340_c1_seq1	protein phosphatase
comp125344_c1_seq1	60s ribosomal protein l38-like
comp125356_c0_seq1	leucine-rich repeat containing
comp125359_c1_seq1	cytochrome p450 90a1-like
comp125359_c1_seq2	cytochrome p450 90a1-like
comp125359_c1_seq3	cytochrome p450 90a1-like
comp125359_c1_seq4	cytochrome p450 90a1-like
comp125365_c0_seq1	TPA: hypothetical protein ZEAMMB73_185968
comp125366_c0_seq1	lrr receptor-like serine threonine-protein kinase
comp125370_c0_seq1	ran bp2 nzf zinc finger-like superfamily protein isoform partial
comp125370_c0_seq2	ran bp2 nzf zinc finger-like superfamily protein isoform partial
comp125371_c0_seq2	calcium-transporting atpase endoplasmic reticulum-type-like
comp125386_c1_seq1	PREDICTED: uncharacterized protein LOC100246702
comp125386_c1_seq2	PREDICTED: uncharacterized protein LOC100246702
comp125386_c1_seq3	PREDICTED: uncharacterized protein LOC100246702
comp125386_c1_seq4	PREDICTED: uncharacterized protein LOC100246702
comp125386_c1_seq5	PREDICTED: uncharacterized protein LOC100246702
comp125403_c0_seq1	bacterial blight resistance protein xa26
comp125403_c0_seq2	bacterial blight resistance protein xa26
comp125416_c1_seq1	peptide-n4-(n-acetyl-beta-glucosaminyl)asparagine amidase a
comp125421_c0_seq1	contains domain duf1677
comp125425_c0_seq1	ras-related protein raba1f-like
comp125425_c1_seq1	rab gtpase a1f
comp125449_c0_seq1	alcohol dehydrogenase transcription factor myb sant-like family protein
comp125457_c0_seq1	ring u-box domain-containing protein isoform 1
comp125457_c0_seq3	ring u-box domain-containing protein isoform 1
comp125489_c0_seq1	burp domain protein
comp125492_c0_seq1	PREDICTED: uncharacterized protein LOC102626192
comp125492_c0_seq2	PREDICTED: uncharacterized protein LOC102626192
comp125492_c0_seq3	PREDICTED: uncharacterized protein LOC102626192
comp125495_c0_seq1	hypothetical protein
comp125495_c0_seq2	PREDICTED: uncharacterized protein LOC101495491 isoform X1
comp125498_c0_seq1	aspartic proteinase cdr1-like
comp125512_c0_seq1	40s ribosomal protein s30
comp125515_c0_seq1	glutathione s-transferase zeta class-like
comp125515_c0_seq2	glutathione s-transferase zeta class-like
comp125519_c0_seq1	chaperone protein dnaj 10
comp125519_c0_seq2	chaperone protein dnaj 10
comp125528_c0_seq1	signal peptide peptidase isoform 1
comp125551_c0_seq1	tpa: electron transporter
comp125551_c0_seq2	tpa: electron transporter
comp125555_c0_seq1	alpha-humulene synthase
comp125555_c1_seq1	(-)-germacrene d synthase-like
comp125555_c2_seq1	#NAME?
comp125558_c0_seq1	tubulin beta-1 chain
comp125561_c0_seq3	l-type lectin-domain containing receptor kinase -like
comp125561_c0_seq5	concanavalin a-like lectin protein kinase family protein
comp125561_c0_seq6	concanavalin a-like lectin protein kinase family protein
comp125561_c1_seq1	l-type lectin-domain containing receptor kinase -like
comp125568_c0_seq1	insulinase (peptidase family m16) family protein isoform 2
comp125568_c0_seq2	insulinase (peptidase family m16) family protein isoform 2
comp125572_c1_seq1	ring zinc finger
comp125591_c0_seq1	cdp-diacylglycerol--glycerol-3-phosphate 3-phosphatidyltransferase
comp125612_c0_seq1	glutaredoxin-like protein
comp125616_c0_seq1	fructose- -bisphosphatase
comp125629_c0_seq1	mif4g domain-containing protein ma3 domain-containing protein
comp125630_c0_seq1	f1f0-atpase inhibitor protein
comp125632_c0_seq2	zinc finger family protein
comp125651_c0_seq1	cinnamoyl- isoform 1
comp125651_c0_seq2	cinnamoyl- reductase 1-like
comp125659_c0_seq2	gdsl esterase lipase at1g58430-like
comp125659_c0_seq4	gdsl esterase lipase at1g58430-like
comp125704_c1_seq1	tpa: dna-directed rna polymerase subunit family protein
comp125728_c0_seq1	unnamed protein product
comp125731_c0_seq1	rna polymerase ii transcription mediators isoform 3
comp125732_c0_seq1	peptidyl-prolyl cis-trans isomerase pin1
comp125780_c1_seq1	repetitive proline-rich cell wall protein 2
comp125797_c0_seq1	psbp domain-containing protein chloroplastic-like
comp125797_c0_seq2	psbp domain-containing protein chloroplastic
comp125809_c0_seq1	transcription factor bhlh61 isoform 1
comp125809_c0_seq2	transcription factor bhlh61 isoform 1
comp125817_c0_seq1	PREDICTED: uncharacterized protein LOC102713610
comp125828_c0_seq5	serine threonine-protein kinase pbs1
comp125831_c0_seq1	dna-directed rna polymerase d subunit 2a-like
comp125832_c0_seq1	dna glycosylase superfamily protein isoform 1
comp125834_c0_seq1	h aca ribonucleoprotein complex subunit 3-like
comp125838_c0_seq2	peptidoglycan-binding domain-containing family protein
comp125838_c0_seq3	peptidoglycan-binding domain-containing family protein
comp125840_c0_seq1	endo- -beta-d-glucanase-like
comp125859_c0_seq1	snf7 family protein
comp125885_c0_seq1	udp-glucosyl transferase 85a2
comp125885_c0_seq4	udp-glycosyltransferase 85a2-like
comp125891_c0_seq1	holliday junction resolvase
comp125891_c0_seq2	zinc finger swim domain-containing protein 7-like isoform x1
comp125919_c0_seq6	gibberellin 2-beta-dioxygenase 8-like
comp125920_c0_seq2	hypothetical protein L484_023594
comp125930_c0_seq1	cyclin-like protein isoform 1
comp125935_c1_seq4	transcription initiation factor tfiid subunit
comp125939_c0_seq2	TPA: hypothetical protein ZEAMMB73_206907
comp125939_c0_seq3	TPA: hypothetical protein ZEAMMB73_206907
comp125965_c0_seq1	PREDICTED: uncharacterized protein C21orf59 homolog
comp125990_c0_seq1	conserved hypothetical protein
comp126014_c1_seq1	actin 7 isoform 1
comp126014_c2_seq1	actin 12
comp126018_c0_seq1	t-complex protein 1 subunit delta-like
comp126024_c2_seq1	unknown
comp126029_c0_seq1	hypothetical protein SORBIDRAFT_01g044370
comp126038_c0_seq1	isopentenyltransferase partial
comp126108_c0_seq1	heterogeneous nuclear ribonucleoprotein 1-like
comp126122_c0_seq1	exosome component 10-like
comp126132_c0_seq1	cellulose synthase-like protein d1-like
comp126174_c0_seq1	PREDICTED: uncharacterized protein At4g14450, chloroplastic-like
comp126182_c0_seq1	expansin-a4-like precursor
comp126198_c1_seq1	chaperone protein dnaj chloroplastic-like
comp126200_c0_seq1	nuclear localized protein 1
comp126200_c0_seq6	nuclear localized protein 1
comp126213_c0_seq1	uncharacterized n-acetyltransferase p20-like
comp126235_c0_seq1	cytochrome p450 89a2-like
comp126235_c0_seq2	cytochrome p450 89a2-like
comp126242_c0_seq12	l-gulonolactone oxidase-like
comp126242_c0_seq4	d-arabinono- -lactone oxidase family protein
comp126242_c0_seq7	l-gulonolactone oxidase-like
comp126296_c0_seq4	PREDICTED: uncharacterized protein LOC101504239
comp126328_c0_seq1	monoglyceride lipase-like
comp126330_c0_seq3	retrotransposon ty1-copia subclass
comp126340_c0_seq1	cytokinin-o-glucosyltransferase 2
comp126342_c0_seq1	prolyl 4-hydroxylase alpha subunit-like
comp126380_c0_seq1	PREDICTED: uncharacterized protein LOC101780552
comp126383_c0_seq2	pentatricopeptide repeat-containing protein at5g08305-like
comp126388_c0_seq1	PREDICTED: uncharacterized protein LOC100265690
comp126398_c0_seq1	calcineurin b-like protein
comp126398_c0_seq2	calcineurin b-like protein
comp126398_c0_seq3	calcineurin b-like protein 7
comp126430_c0_seq1	delta tonoplast intrinsic protein tip2 2
comp126430_c1_seq1	tonoplast intrinsic protein
comp126456_c1_seq1	gag protease partial
comp126479_c0_seq1	tpa: protein phosphatase 2c family protein
comp126496_c0_seq1	nitrate excretion transporter 1-like
comp126498_c1_seq1	hypothetical protein POPTR_0002s01710g
comp126517_c0_seq1	2-aminoethanethiol dioxygenase-like isoform x2
comp126517_c0_seq4	2-aminoethanethiol dioxygenase-like isoform x2
comp126524_c0_seq1	subtilisin-like protease sdd1-like
comp126524_c1_seq2	subtilisin-like protease-like
comp126535_c2_seq1	common plant regulatory factor 1-like
comp126535_c2_seq2	common plant regulatory factor 1-like
comp126535_c2_seq3	common plant regulatory factor 1-like
comp126549_c0_seq1	probable ethanolamine kinase a-like
comp126549_c2_seq1	probable ethanolamine kinase a-like
comp126550_c0_seq1	e3 ubiquitin protein ligase rie1-like
comp126550_c0_seq2	zinc c3hc4 type (ring finger) family protein isoform 1
comp126564_c0_seq1	non-specific lipid-transfer protein ap10-like
comp126570_c0_seq1	glycine-rich rna-binding protein
comp126570_c0_seq2	glycine-rich rna-binding protein
comp126610_c1_seq1	methyl-cpg-binding domain protein isoform 2
comp126610_c1_seq2	methyl-cpg-binding domain protein isoform 2
comp126619_c0_seq1	2-aminoethanethiol dioxygenase-like
comp126627_c0_seq1	3-hexulose-6-phosphate isomerase-like
comp126634_c0_seq2	glycosyl transferase isoform 1
comp126634_c0_seq3	glycosyl transferase isoform 1
comp126643_c0_seq1	myb domain class transcription factor
comp126658_c0_seq1	germin-like protein
comp126669_c0_seq1	nadp-dependent alkenal double bond reductase p1
comp126672_c0_seq1	hypothetical protein SORBIDRAFT_09g021460
comp126699_c0_seq1	probable f-actin-capping protein subunit beta-like
comp126700_c0_seq1	chalcone synthase
comp126724_c0_seq1	ethylene-responsive transcription factor erf010-like
comp126732_c2_seq1	pentatricopeptide repeat-containing
comp126732_c2_seq2	meiotic recombination protein mer3
comp126732_c2_seq3	pentatricopeptide repeat-containing
comp126774_c0_seq2	yip1 domain family member 6
comp126787_c0_seq1	probable carboxylesterase 18-like
comp126787_c0_seq2	probable carboxylesterase 18-like
comp126788_c0_seq1	btb poz domain-containing protein at1g30440-like
comp126788_c1_seq1	btb poz domain-containing protein at5g03250-like
comp126804_c0_seq1	indole-3-acetic acid-amido synthetase -like
comp126810_c0_seq2	ring finger
comp126811_c0_seq1	cox19-like chch family protein
comp126816_c0_seq1	f-box kelch-repeat protein or23-like
comp126820_c0_seq1	nudix hydrolase chloroplastic-like
comp126820_c0_seq2	nudix hydrolase chloroplastic-like
comp126854_c0_seq1	predicted protein
comp126863_c0_seq1	coleoptile phototropism protein 1-like
comp126866_c3_seq2	PREDICTED: uncharacterized protein LOC102607673
comp126876_c1_seq1	iron-sulfur cluster assembly protein 1-like
comp126885_c0_seq1	hypothetical protein AMTR_s00022p00247970
comp126889_c0_seq1	chemocyanin precursor
comp126914_c0_seq1	cspl1_ginbi ame: full=casp-like protein 1
comp126921_c0_seq1	zinc ion acid binding-like protein
comp126930_c0_seq1	hypothetical protein PHAVU_001G077400g
comp126935_c0_seq1	nodal modulator 1-like
comp126935_c0_seq2	nodal modulator 1
comp126935_c0_seq3	nodal modulator 1-like
comp126947_c1_seq4	oxygen-evolving enhancer protein 3- chloroplastic-like
comp126960_c0_seq1	transport inhibitor response 1-like protein os04g0395600-like
comp126962_c0_seq2	ribosomal l18p l5e family protein isoform 1
comp126962_c0_seq4	ribosomal l18p l5e family protein isoform 1
comp126988_c0_seq1	stress response protein nst1-like
comp126988_c0_seq2	stress response protein nst1-like
comp126998_c0_seq1	syntaxin of plants 32 isoform 2
comp126998_c0_seq2	syntaxin of plants 32 isoform 2
comp126998_c1_seq1	syntaxin of plants 31
comp126998_c1_seq2	syntaxin of plants 31
comp127025_c0_seq1	bcl-2 binding anthanogene-1
comp127082_c0_seq3	hmgi y protein
comp127101_c0_seq1	anthocyanin 3 -o-beta-glucosyltransferase
comp127101_c1_seq1	udp-glucoronosyl udp-glucosyl transferase family protein
comp127120_c0_seq1	transcription factor bhlh135-like
comp127134_c0_seq1	protein xri1-like
comp127135_c2_seq1	f-box protein at2g33200-like
comp127168_c0_seq1	poly -binding protein 4-like
comp127168_c0_seq2	rna-binding kh domain-containing protein isoform 1
comp127170_c0_seq1	ring-h2 finger protein atl66-like
comp127185_c0_seq1	uncharacterized protein, partial
comp127223_c0_seq1	enolase superfamily member ddb_g0284701-like isoform x3
comp127247_c1_seq1	leucine-rich repeat transmembrane protein kinase
comp127252_c0_seq1	probable glutamate carboxypeptidase 2-like
comp127265_c1_seq1	6-phosphofructokinase 2-like
comp127311_c0_seq1	phi-1 precursor
comp127328_c0_seq2	f-box domain containing protein
comp127352_c1_seq2	3beta-hydroxysteroid-dehydrogenase decarboxylase isoform 2-like
comp127370_c0_seq1	serine arginine repetitive matrix protein 2 isoform 2
comp127377_c0_seq1	ankyrin repeat family protein isoform 1
comp127388_c0_seq1	TPA: hypothetical protein ZEAMMB73_380007
comp127410_c1_seq1	disease resistance rpp13-like protein 1-like isoform x1
comp127420_c0_seq3	hypothetical protein CICLE_v10009573mg
comp127434_c1_seq1	cyclic pyranopterin monophosphate mitochondrial-like
comp127463_c0_seq1	btb poz domain-containing protein at3g49900-like
comp127465_c1_seq1	uncharacterized loc101212373
comp127465_c1_seq2	uncharacterized protein
comp127465_c1_seq3	hypothetical protein MIMGU_mgv1a023280mg
comp127471_c0_seq1	maturase r
comp127477_c1_seq1	metal tolerance protein a2
comp127480_c0_seq1	pentatricopeptide repeat-containing protein at2g02980-like
comp127505_c0_seq1	cationic amino acid transporter 5-like
comp127511_c0_seq1	replication factor c subunit 1
comp127526_c0_seq1	zinc finger cw-type coiled-coil domain protein 3-like
comp127544_c0_seq1	e3 ubiquitin-protein ligase synoviolin-like
comp127544_c1_seq1	ring u-box superfamily protein
comp127552_c0_seq1	uncharacterized gpi-anchored protein at3g06035-like
comp127557_c0_seq1	mannan endo- -beta-mannosidase 6-like
comp127562_c0_seq1	dihydroneopterin aldolase family protein
comp127562_c0_seq2	dihydroneopterin aldolase family protein
comp127602_c0_seq1	udp-rhamnose:rhamnosyltransferase 1
comp127610_c0_seq1	plant-specific domain tigr01568 family protein
comp127616_c0_seq1	glutaredoxin c4
comp127616_c0_seq2	glutaredoxin c4
comp127630_c0_seq1	rna-binding kh domain-containing isoform 2
comp127630_c0_seq3	kh domain-containing protein at4g18375-like
comp127661_c1_seq1	clathrin binding protein
comp127693_c0_seq1	transcription factor bhlh150-like
comp127693_c0_seq2	transcription factor bhlh150-like
comp127725_c0_seq2	dna-directed rna polymerase
comp127725_c0_seq3	dna-directed rna polymerase v subunit 5a-like
comp127770_c0_seq1	thioredoxin superfamily protein isoform 1
comp127783_c0_seq1	transcriptional regulator atrx homolog
comp127783_c0_seq2	transcriptional regulator atrx homolog
comp127786_c0_seq1	short-chain type dehydrogenase reductase-like
comp127799_c0_seq2	probable lrr receptor-like serine threonine-protein kinase at1g53430-like
comp127799_c0_seq3	probable leucine-rich repeat receptor-like serine threonine-protein kinase at3g14840-like
comp127805_c0_seq1	gdsl esterase lipase at1g74460-like
comp127824_c0_seq1	zinc finger
comp127860_c0_seq1	protein lurp-one-related 6-like
comp127863_c0_seq1	multidrug resistance
comp127867_c1_seq1	methyltransferase at1g22800-like
comp127885_c0_seq1	60s ribosomal protein
comp127889_c0_seq1	mutator-like transposase isoform 1
comp127905_c0_seq1	50s ribosomal protein l36
comp127924_c0_seq1	hydroxyproline-rich glycoprotein family isoform 1
comp127924_c0_seq2	hydroxyproline-rich glycoprotein family isoform 1
comp127955_c0_seq1	calcium-transporting atpase plasma membrane-type-like isoform x2
comp127955_c0_seq2	calcium-transporting atpase plasma membrane-type-like
comp127959_c1_seq1	ribonuclease h protein at1g65750-like
comp127959_c2_seq2	hypothetical protein VITISV_030956
comp127973_c3_seq1	gcn5-related n-acetyltransferase
comp127991_c0_seq1	protein brick 1-like
comp127996_c1_seq1	ubiquitin-related modifier 1 homolog 2-like
comp128005_c0_seq1	cytochrome p450 liketbp
comp128025_c0_seq1	dna-directed rna polymerases and iii subunit rpabc1-like
comp128028_c0_seq1	sulfate thiosulfate import atp-binding protein
comp128047_c0_seq1	lysine decarboxylase family protein isoform 1
comp128059_c0_seq2	squamosa promoter binding isoform partial
comp128064_c0_seq1	leo1-like family protein isoform 1
comp128065_c0_seq2	arogenate dehydrogenase chloroplastic-like
comp128070_c0_seq1	probable 2-oxoglutarate fe -dependent dioxygenase-like
comp128070_c0_seq2	2-oxoglutarate and fe -dependent oxygenase superfamily
comp128070_c2_seq1	2-oxoglutarate and fe -dependent oxygenase superfamily
comp128070_c3_seq1	flavonol synthase
comp128074_c0_seq1	endonuclease or glycosyl hydrolase with c2h2-type zinc finger
comp128088_c0_seq1	zinc finger
comp128102_c0_seq1	potassium channel tetramerisation domain-containing protein pentapeptide repeat-containing protein
comp128102_c0_seq2	potassium channel tetramerisation domain-containing protein pentapeptide repeat-containing protein
comp128155_c1_seq1	lipoxygenase homology domain-containing protein 1-like
comp128168_c0_seq1	polygalacturonase-inhibitor protein
comp128168_c0_seq2	polygalacturonase inhibitor-like
comp128176_c1_seq1	myrcene synthase
comp128185_c0_seq1	casein kinase i isoform delta-like
comp128185_c1_seq1	casein kinase i isoform delta-like
comp128195_c1_seq1	reactive oxygen species modulator 1
comp128207_c0_seq1	adenylate cyclase
comp128214_c0_seq1	probable envelope carrier chloroplastic-like
comp128217_c0_seq1	ino80 complex subunit d-like
comp128222_c0_seq1	cation h(+) antiporter 15-like
comp128236_c0_seq1	trs120 isoform 1
comp128237_c0_seq1	traf-type zinc finger-related isoform 2
comp128238_c0_seq1	e3 ubiquitin-protein ligase atl6-like
comp128248_c0_seq1	udp-glucosyl transferase 85a2
comp128253_c0_seq1	hypothetical protein CICLE_v100061281mg
comp128255_c0_seq1	PREDICTED: uncharacterized protein LOC102605662
comp128260_c0_seq1	30s ribosomal protein s16
comp128260_c0_seq2	30s ribosomal protein s16
comp128270_c0_seq1	chromatin modification-related protein meaf6-like
comp128270_c0_seq2	chromatin modification-related protein meaf6-like
comp128270_c0_seq3	chromatin modification-related protein meaf6-like
comp128270_c0_seq4	chromatin modification-related protein meaf6-like
comp128274_c0_seq4	reverse transcriptase
comp128359_c0_seq1	protein kinase g11a-like
comp128388_c0_seq1	retrotransposon unclassified
comp128410_c0_seq1	protein kinase
comp128413_c0_seq1	24-methylenesterol c-methyltransferase 2-like
comp128413_c0_seq2	24-methylenesterol c-methyltransferase 2-like
comp128417_c0_seq1	peroxisomal membrane protein pmp22-like
comp128431_c0_seq1	oligopeptide transporter 1
comp128431_c1_seq1	oligopeptide transporter 5
comp128440_c0_seq1	phototropic-responsive nph3 family protein
comp128453_c0_seq1	protein spt2 homolog
comp128454_c0_seq1	cytoplasmic dynein light
comp128471_c0_seq1	f-box protein at5g07610-like
comp128537_c0_seq1	f-box lrr-repeat protein at3g42770-like
comp128537_c0_seq2	f-box lrr-repeat protein at3g42770-like
comp128537_c0_seq3	f-box lrr-repeat protein at3g42770-like
comp128537_c0_seq4	f-box lrr-repeat protein at3g42770-like
comp128537_c0_seq5	vesicle-fusing atpase
comp128550_c0_seq1	peroxisome assembly protein 2
comp128569_c0_seq1	flowering promoting factor-like 1
comp128584_c0_seq1	hypothetical protein CERSUDRAFT_162701, partial
comp128584_c1_seq1	hypothetical protein CERSUDRAFT_162701, partial
comp128584_c2_seq1	cytochrome p450 liketbp
comp128595_c0_seq1	serine threonine-protein kinase-like protein ccr3-like
comp128601_c0_seq1	haus augmin-like complex subunit 4 isoform 1
comp128607_c0_seq1	chain structure of the plant transcriptional regulator pbf-2
comp128615_c0_seq1	retrotransposon ty1-copia subclass
comp128641_c0_seq1	cysteine histidine-rich c1 domain family protein
comp128645_c0_seq1	anthranilate synthase component ii-like
comp128709_c0_seq3	unnamed protein product
comp128711_c0_seq1	cbs domain protein
comp128715_c0_seq1	dna-binding storekeeper transcriptional
comp128715_c0_seq2	PREDICTED: uncharacterized protein LOC102597795
comp128720_c0_seq1	mitochondrial aldehyde dehydrogenase
comp128721_c0_seq1	hypothetical protein MIMGU_mgv1a008347mg
comp128728_c0_seq1	TPA: hypothetical protein ZEAMMB73_577474
comp128729_c0_seq1	transcription factor tcp7-like
comp128730_c0_seq1	anthranilate synthase beta subunit 1
comp128730_c0_seq2	anthranilate synthase component 2-like
comp128730_c1_seq1	anthranilate synthase component
comp128735_c0_seq1	rae1-like protein
comp128740_c0_seq1	peptide methionine sulfoxide reductase a4
comp128744_c0_seq1	protein yif1a
comp128750_c0_seq1	ethylene response factor 13
comp128752_c0_seq1	low quality protein: 50s ribosomal protein chloroplastic-like
comp128752_c0_seq2	low quality protein: 50s ribosomal protein chloroplastic-like
comp128752_c0_seq3	low quality protein: 50s ribosomal protein chloroplastic-like
comp128755_c0_seq1	atp synthase subunit isoform 1
comp128755_c0_seq2	atp synthase subunit isoform 1
comp128762_c0_seq1	myc-associated zinc finger
comp128770_c0_seq1	#NAME?
comp128771_c0_seq1	latex-abundant family protein
comp128774_c1_seq2	probable ubiquitin conjugation factor e4-like
comp128774_c1_seq3	u-box domain-containing protein isoform 1
comp128776_c0_seq1	eukaryotic translation initiation factor 1a-like
comp128783_c0_seq1	PREDICTED: uncharacterized protein LOC101488468
comp128789_c1_seq1	ap-2 complex subunit sigma-like
comp128791_c0_seq1	hypothetical protein ZEAMMB73_055117
comp128793_c0_seq1	40s ribosomal protein s20-2-like
comp128804_c0_seq1	rac-like gtp-binding protein 3-like
comp128808_c0_seq3	upstream activation factor subunit uaf30-like
comp128808_c0_seq4	upstream activation factor subunit uaf30-like
comp128808_c0_seq5	upstream activation factor subunit uaf30-like
comp128812_c0_seq1	splicing factor 3b subunit
comp128818_c0_seq1	gibberellin-regulated protein 9
comp128818_c0_seq2	gibberellin-regulated protein 9
comp128825_c0_seq1	9-cis-epoxy-carotenoid dioxygenase
comp128826_c0_seq1	conserved hypothetical protein
comp128842_c0_seq1	nuclease harbi1-like
comp128843_c0_seq1	PREDICTED: uncharacterized protein LOC100253658
comp128846_c0_seq1	probable nadh dehydrogenase
comp128849_c0_seq1	protein mks1-like
comp128849_c0_seq2	protein mks1-like
comp128852_c0_seq1	serine-threonine kinase
comp128852_c0_seq2	serine-threonine kinase
comp128866_c0_seq1	probable lrr receptor-like serine threonine-protein kinase at3g47570-like
comp128869_c0_seq1	probable plastid-lipid-associated protein chloroplastic-like
comp128869_c0_seq2	probable plastid-lipid-associated protein chloroplastic-like
comp128873_c0_seq1	ferrodoxin precursor
comp128875_c0_seq1	protein yipf1 homolog
comp128876_c0_seq3	mitochondrial chaperone bcs1
comp128876_c2_seq1	mitochondrial chaperone bcs1
comp128882_c0_seq1	40s ribosomal protein s12
comp128889_c0_seq1	protein aspartic protease in guard cell 2-like
comp128891_c0_seq1	PREDICTED: uncharacterized protein LOC100241830
comp128893_c0_seq1	hypothetical protein AMTR_s00067p00140990
comp128897_c0_seq1	s-adenosyl-l-methionine-dependent methyltransferases superfamily isoform 2
comp128898_c1_seq1	fibroin heavy chain-like
comp128900_c0_seq1	probable carboxylesterase 18-like
comp128900_c0_seq2	probable carboxylesterase 18-like
comp128903_c0_seq1	ribosome-binding factor a family protein isoform 1
comp128904_c0_seq1	mediator of rna polymerase ii transcription subunit 23
comp128904_c0_seq2	mediator of rna polymerase ii transcription subunit 23
comp128908_c0_seq1	af389293_1 at5g26741
comp128908_c0_seq2	af389293_1 at5g26741
comp128914_c0_seq1	nadh dehydrogenase
comp128918_c0_seq1	probable non-specific lipid-transfer protein akcs9-like
comp128919_c0_seq1	nad-dependent epimerase dehydratase
comp128919_c1_seq1	nad-dependent epimerase dehydratase
comp128920_c1_seq1	reverse transcriptase
comp128920_c1_seq2	retrotransposon unclassified
comp128920_c1_seq3	reverse transcriptase
comp128920_c1_seq4	retrotransposon unclassified
comp128921_c0_seq1	PREDICTED: uncharacterized protein LOC100854331
comp128921_c0_seq2	PREDICTED: uncharacterized protein LOC100854331
comp128923_c0_seq1	t7 bacteriophage-type single subunit rna polymerase
comp128928_c1_seq1	myb-like hth transcriptional regulator family isoform 1
comp128931_c0_seq1	cytochrome p450
comp128931_c1_seq1	cytochrome p450-1
comp128932_c0_seq1	derlin-1-like isoform x1
comp128935_c0_seq1	proline synthase co-transcribed bacterial homolog
comp128939_c0_seq2	tetratricopeptide repeat -like superfamily protein isoform 1
comp128942_c1_seq1	40s ribosomal protein s23
comp128944_c0_seq1	hsp20-like chaperones superfamily protein isoform 4
comp128944_c0_seq2	hsp20-like chaperones superfamily protein isoform 4
comp128959_c2_seq2	protein mid1-complementing activity 1-like
comp128960_c0_seq1	e3 ubiquitin-protein ligase pub23-like
comp128962_c0_seq1	gibberellin-regulated protein 1-like
comp128965_c1_seq1	f-box protein skip23-like
comp128978_c0_seq1	glutaredoxin i
comp128983_c1_seq2	boron transporter 4
comp128983_c1_seq3	boron transporter 4-like
comp128983_c1_seq5	boron transporter 4-like
comp128984_c0_seq1	adp-ribosylation factor 3 isoform 1
comp128984_c0_seq2	adp-ribosylation factor 3 isoform 1
comp128988_c0_seq1	2-keto-3-deoxy-l-rhamnonate aldolase-like
comp128995_c0_seq1	at1g15070 f9l1_1
comp128997_c0_seq1	yth domain-containing
comp128998_c0_seq1	PREDICTED: uncharacterized protein LOC101246026
comp129002_c0_seq1	cytochrome b-c1 complex subunit 7-like
comp129003_c0_seq1	nadh dehydrogenase
comp129006_c0_seq1	probable pectinesterase pectinesterase inhibitor 51-like
comp129008_c0_seq1	proline iminopeptidase-like
comp129011_c0_seq1	profilin expressed
comp129016_c0_seq1	homeodomain-like superfamily protein
comp129016_c0_seq3	transcription factor cpc
comp129016_c1_seq1	PREDICTED: uncharacterized protein LOC101493502 isoform X3
comp129017_c0_seq1	probable serine threonine-protein kinase at1g54610-like
comp129020_c0_seq1	f-box kelch-repeat protein skip30-like
comp129021_c1_seq1	cysteine-rich rlk (receptor-like protein kinase) 8
comp129026_c0_seq1	dehydration-responsive element binding protein
comp129028_c0_seq1	outer envelope pore protein chloroplastic-like
comp129029_c0_seq1	ribosomal protein s21 family protein isoform 1
comp129030_c0_seq1	PREDICTED: uncharacterized protein LOC100991169
comp129037_c0_seq1	adenylate kinase isoenzyme 6 homolog
comp129046_c0_seq1	glycine-rich protein isoform 1
comp129049_c0_seq1	60s ribosomal protein l15
comp129052_c0_seq1	pra1 family protein d-like
comp129057_c0_seq1	nitrilase-associated protein
comp129057_c0_seq2	nitrilase-associated protein
comp129061_c0_seq1	peptidoglycan-binding domain-containing
comp129062_c0_seq1	Uncharacterized protein TCM_038446
comp129063_c0_seq1	protein transport protein sec61 subunit alpha-like
comp129076_c0_seq1	nuclease harbi1-like
comp129076_c1_seq1	nuclease harbi1-like
comp129078_c0_seq1	nad -binding rossmann-fold superfamily protein isoform 1
comp129089_c1_seq1	upf0725 protein at3g19520-like
comp129093_c0_seq1	u4 tri-snrnp-associated protein 1-like isoform x1
comp129096_c0_seq1	at5g49210 k21p3_8
comp129102_c0_seq1	uncharacterized loc101222658
comp129104_c0_seq1	#NAME?
comp129104_c2_seq1	#NAME?
comp129108_c0_seq1	zeaxanthin epoxidase
comp129112_c0_seq1	f-box fbd lrr-repeat protein
comp129112_c0_seq2	ribosomal rna apurinic site specific lyase
comp129116_c0_seq1	oligosaccharyltransferase complex subunit cg9662-like
comp129121_c0_seq1	PREDICTED: uncharacterized protein LOC100991169
comp129121_c0_seq2	PREDICTED: uncharacterized protein LOC100991169
comp129122_c0_seq1	e3 ubiquitin-protein ligase upl5-like
comp129128_c1_seq1	tbc1 domain family member 2a-like
comp129131_c0_seq1	hypothetical protein CICLE_v10026305mg
comp129132_c1_seq1	serine threonine-protein kinase ynr047w
comp129132_c1_seq2	serine threonine-protein kinase ynr047w
comp129135_c0_seq1	probable inactive receptor kinase at2g26730-like
comp129136_c0_seq1	wd-repeat protein
comp129136_c0_seq3	wd-repeat protein
comp129136_c0_seq5	wd-repeat protein
comp129139_c0_seq1	transcriptional factor
comp129152_c0_seq1	hypothetical protein F775_32368
comp129153_c0_seq1	hypothetical protein VITISV_019025
comp129157_c0_seq1	uncharacterized oxidoreductase chloroplastic-like
comp129157_c0_seq2	aldo keto reductase family-like protein
comp129158_c0_seq1	protein transport protein
comp129158_c0_seq2	protein transport protein sft2-like
comp129160_c0_seq1	50s ribosomal protein chloroplastic-like
comp129161_c0_seq1	60s ribosomal protein l36
comp129166_c0_seq1	photosystem i reaction center subunit iv chloroplastic-like
comp129168_c0_seq1	rrna methyltransferase-like
comp129173_c0_seq2	ribosome-inactivating protein
comp129183_c0_seq1	upf0182 protein
comp129183_c0_seq2	upf0182 protein
comp129185_c0_seq1	transmembrane protein 136-like
comp129185_c0_seq2	transmembrane protein 136-like
comp129185_c0_seq3	transmembrane protein 136-like
comp129198_c0_seq1	ru large subunit-binding protein subunit chloroplastic-like
comp129200_c0_seq1	40s ribosomal protein s20-2-like
comp129203_c1_seq1	hypothetical protein PRUPE_ppa014138mg
comp129209_c0_seq1	lipoxygenase homology domain-containing protein 1-like
comp129209_c0_seq2	lipoxygenase homology domain-containing protein 1-like
comp129220_c0_seq1	transcription initiation factor iia subunit 2-like
comp129221_c0_seq1	er lumen protein retaining receptor
comp129227_c0_seq1	transposon protein
comp129230_c0_seq1	dephospho- kinase domain-containing
comp129230_c0_seq2	dephospho- kinase domain-containing
comp129234_c0_seq1	signal peptide peptidase-like 2 isoform 1
comp129240_c0_seq1	protein aspartic protease in guard cell 1-like
comp129242_c0_seq1	dehydration stress-induced protein
comp129244_c0_seq1	acyl- -binding protein
comp129245_c0_seq1	PREDICTED: uncharacterized protein LOC100257374
comp129245_c1_seq1	hypothetical protein ARALYDRAFT_491646
comp129246_c0_seq1	ethylene-responsive transcription factor 3
comp129246_c1_seq1	ethylene-responsive transcription factor 13
comp129258_c0_seq1	tubulin gamma-2 chain-like
comp129260_c0_seq1	transferase family protein
comp129260_c0_seq2	transferase family protein
comp129265_c0_seq1	serine threonine protein kinase
comp129269_c0_seq1	acyl-protein thioesterase 2-like isoform x1
comp129272_c0_seq1	bet1-like snare 1-1
comp129273_c0_seq1	psi reaction center subunit ii
comp129276_c0_seq1	mate efflux family protein 9-like
comp129276_c0_seq2	mate efflux family protein 9-like
comp129276_c0_seq3	mate efflux membrane protein
comp129276_c0_seq4	mate efflux family protein 9-like
comp129284_c0_seq1	PREDICTED: uncharacterized protein LOC102592195
comp129284_c0_seq2	PREDICTED: uncharacterized protein LOC102592195
comp129288_c0_seq1	diacylglycerol kinase 5 isoform 1
comp129301_c0_seq1	enolase chloroplastic-like
comp129302_c0_seq1	alpha beta-hydrolases superfamily protein
comp129306_c0_seq1	b-class mads-box protein pi
comp129310_c0_seq1	pi starvation-induced protein
comp129310_c0_seq2	pi starvation-induced protein
comp129312_c0_seq1	casp-like protein os05g0344400-like
comp129312_c0_seq2	casp-like protein os05g0344400-like
comp129312_c0_seq4	casp-like protein aralydraft_321547-like
comp129323_c0_seq1	hypothetical protein MIMGU_mgv1a004304mg
comp129323_c0_seq2	hypothetical protein MIMGU_mgv1a004304mg
comp129337_c0_seq1	peptidyl-prolyl isomerase fkbp12
comp129338_c0_seq1	kinase protein with adenine nucleotide alpha hydrolases-like isoform 2
comp129339_c0_seq1	PREDICTED: uncharacterized protein LOC101781880
comp129340_c0_seq1	predicted protein
comp129344_c0_seq1	60s ribosomal protein l10a-1-like
comp129345_c0_seq1	54s ribosomal protein mitochondrial-like
comp129345_c0_seq3	54s ribosomal protein mitochondrial-like
comp129349_c0_seq1	localized to the inner membrane of the chloroplast
comp129350_c0_seq1	40s ribosomal protein s4
comp129350_c1_seq1	40s ribosomal protein s4
comp129352_c0_seq2	rna-binding family protein isoform 1
comp129352_c0_seq6	rna-binding family protein isoform 1
comp129352_c0_seq8	rna-binding family protein isoform 1
comp129353_c0_seq1	translationally-controlled tumor protein homolog
comp129355_c0_seq1	gata transcription factor 5-like
comp129358_c1_seq1	f-box protein skip1
comp129358_c1_seq2	f-box protein skip1
comp129358_c1_seq4	f-box protein skip1
comp129359_c0_seq1	acyl carrier protein
comp129359_c1_seq1	acyl carrier protein chloroplastic-like
comp129361_c0_seq1	pr domain zinc finger protein 13-like isoform x2
comp129368_c0_seq1	PREDICTED: uncharacterized protein LOC102701400
comp129368_c0_seq2	PREDICTED: uncharacterized protein LOC102701400
comp129371_c0_seq1	ubiquitin-conjugating enzyme e2 variant 1
comp129372_c0_seq1	pxmp2 4 family protein 4-like
comp129375_c0_seq1	5 -3 exoribonuclease 2-like
comp129375_c0_seq2	5 -3 exoribonuclease 2-like
comp129375_c0_seq3	5 -3 exoribonuclease 2-like
comp129375_c0_seq4	5 -3 exoribonuclease 2-like
comp129376_c0_seq1	zinc c3hc4 type (ring finger) family protein isoform 1
comp129376_c0_seq2	zinc c3hc4 type (ring finger) family protein isoform 1
comp129378_c0_seq1	light harvesting chlorophyll a b-binding protein
comp129381_c0_seq1	cinnamoyl- reductase
comp129381_c0_seq2	cinnamoyl- reductase
comp129381_c0_seq3	cinnamoyl- reductase
comp129397_c0_seq1	phospholipase d alpha 1-like protein
comp129403_c0_seq1	rna recognition motif family expressed
comp129409_c0_seq1	mitochondrial import receptor subunit tom20-like
comp129409_c0_seq2	mitochondrial import receptor subunit tom20-like
comp129413_c0_seq1	cytochrome p450 77a3-like
comp129416_c0_seq1	pyridoxamine 5 -phosphate oxidase family protein isoform 1
comp129416_c0_seq2	pyridoxamine 5 -phosphate oxidase family protein isoform 1
comp129416_c0_seq4	pyridoxine pyridoxamine 5 -phosphate oxidase 2-like
comp129422_c0_seq1	actin-depolymerizing factor 1-like
comp129423_c0_seq1	wd repeat-containing protein 76-like
comp129423_c0_seq2	wd repeat-containing protein 76-like
comp129431_c0_seq1	PREDICTED: uncharacterized protein LOC100832056
comp129437_c0_seq1	calcium binding protein
comp129440_c0_seq1	brain protein 44-like protein
comp129440_c0_seq2	brain protein 44-like protein
comp129440_c0_seq3	brain protein 44-like protein
comp129442_c0_seq1	ring-box protein 1a-like
comp129443_c0_seq1	40s ribosomal protein s28
comp129457_c0_seq1	40s ribosomal protein s6-like
comp129459_c0_seq1	gag-pol related
comp129464_c0_seq1	kda class i heat shock
comp129470_c0_seq1	tetratricoredoxin family protein
comp129472_c0_seq1	protein sur2
comp129472_c1_seq1	sphinganine c -monooxygenase 1-like
comp129472_c1_seq2	sphinganine c -monooxygenase 1-like
comp129476_c0_seq1	phosphate import atp-binding protein pstb 1
comp129476_c0_seq2	phosphate import atp-binding protein pstb 1
comp129479_c0_seq1	serine threonine-protein kinase chloroplastic-like
comp129481_c0_seq1	succinate dehydrogenase
comp129485_c0_seq1	mitochondrial atp synthase 6 kda subunit
comp129490_c1_seq1	myb family transcription factor family protein
comp129497_c0_seq1	apoptosis inhibitor 5-like
comp129502_c0_seq1	probable mitochondrial saccharopine dehydrogenase-like oxidoreductase at5g39410-like
comp129503_c0_seq1	profilin lp04-like
comp129506_c0_seq1	acyl carrier protein mitochondrial-like
comp129506_c0_seq2	acyl carrier protein mitochondrial-like
comp129510_c0_seq1	50s ribosomal protein chloroplastic-like
comp129512_c0_seq1	ribosomal protein l34
comp129513_c0_seq1	hypothetical protein
comp129513_c0_seq2	hypothetical protein
comp129519_c0_seq1	PREDICTED: uncharacterized protein LOC102711514 isoform X1
comp129522_c0_seq1	PREDICTED: uncharacterized protein LOC101293815
comp129522_c0_seq2	PREDICTED: uncharacterized protein LOC102605002
comp129530_c0_seq1	39s ribosomal protein l41- mitochondrial-like
comp129533_c0_seq1	adipocyte plasma membrane-associated
comp129534_c0_seq1	udp-glycosyltransferase superfamily protein
comp129537_c0_seq1	Uncharacterized protein isoform 3
comp129537_c0_seq2	Uncharacterized protein isoform 3
comp129541_c0_seq2	regulator of chromosome condensation family protein isoform 2
comp129541_c0_seq3	regulator of chromosome condensation family protein
comp129541_c0_seq4	e3 ubiquitin-protein ligase herc2-like
comp129541_c0_seq6	regulator of chromosome condensation family protein isoform 2
comp129541_c0_seq7	regulator of chromosome condensation family protein isoform 2
comp129546_c0_seq1	gata transcription factor 12-like
comp129547_c0_seq1	pentatricopeptide repeat-containing protein at3g09060-like
comp129547_c0_seq2	pentatricopeptide repeat-containing protein at3g09060-like
comp129548_c0_seq1	plant-specific domain tigr01568 family protein
comp129548_c0_seq2	plant-specific domain tigr01568 family protein
comp129561_c0_seq1	nad h-quinone oxidoreductase subunit n-like
comp129562_c0_seq1	dnaj homolog subfamily b member 11-like
comp129563_c0_seq1	quaking isoform 5-like
comp129566_c0_seq3	apo protein chloroplastic-like
comp129566_c0_seq4	apo protein chloroplastic-like isoform x1
comp129566_c0_seq5	apo protein chloroplastic-like isoform x1
comp129566_c0_seq7	apo protein chloroplastic-like isoform x1
comp129568_c0_seq1	plastid transcriptionally active 6
comp129572_c1_seq1	metalloendoproteinase 1-like
comp129573_c0_seq1	Os06g0297700
comp129574_c0_seq10	retrotransposon unclassified
comp129578_c0_seq1	f-box kelch-repeat protein at1g30090-like
comp129582_c0_seq1	zinc finger matrin-type protein 2-like
comp129589_c0_seq1	cyclin-dependent kinases regulatory subunit 1-like
comp129589_c0_seq2	cyclin-dependent kinases regulatory subunit 1-like
comp129590_c0_seq1	chorismate mutase
comp129592_c0_seq1	calmodulin-like protein
comp129592_c0_seq2	calmodulin-like protein
comp129593_c0_seq1	stress response protein nst1-like
comp129595_c0_seq1	tropinone reductase partial
comp129595_c0_seq2	tropinone reductase homolog
comp129596_c0_seq1	single hybrid motif superfamily protein isoform 2
comp129597_c0_seq1	e3 ubiquitin-protein ligase chip-like
comp129597_c0_seq2	e3 ubiquitin-protein ligase chip-like
comp129597_c0_seq3	e3 ubiquitin-protein ligase chip-like
comp129597_c0_seq4	e3 ubiquitin-protein ligase chip-like
comp129601_c0_seq2	hypothetical protein
comp129604_c0_seq1	auxin responsive protein
comp129604_c0_seq2	auxin responsive protein
comp129605_c0_seq1	2-oxoglutarate-dependent dioxygenase family isoform 1
comp129610_c0_seq3	protein yls9-like
comp129610_c0_seq4	protein yls9-like
comp129610_c0_seq7	protein yls9-like
comp129613_c2_seq1	secologanin synthase
comp129619_c0_seq1	probable carboxylesterase 18-like
comp129624_c0_seq1	rna-binding family protein isoform 1
comp129624_c0_seq2	rna-binding family protein isoform 1
comp129628_c0_seq1	Uncharacterized protein TCM_040556
comp129628_c0_seq3	Uncharacterized protein TCM_040556
comp129630_c0_seq1	predicted protein
comp129632_c0_seq1	hypothetical protein CICLE_v10009993mg
comp129642_c0_seq1	bzip transcription factor family protein
comp129643_c0_seq1	histone h2a protein 9
comp129644_c0_seq1	photosystem ii reaction center psb28 chloroplastic-like
comp129644_c0_seq2	photosystem ii reaction center psb28 chloroplastic-like
comp129646_c1_seq1	ubiquitin family expressed
comp129648_c1_seq1	transcriptional activator fha1
comp129651_c0_seq1	vacuolar protein-sorting-associated protein 37 homolog 1-like
comp129651_c1_seq1	vacuolar protein-sorting-associated protein
comp129655_c0_seq1	transport protein particle subunit
comp129659_c0_seq1	hypothetical protein PHAVU_009G021200g
comp129659_c0_seq4	hypothetical protein PHAVU_009G021200g
comp129666_c0_seq1	gtp cyclohydrolase 1 isoform
comp129668_c0_seq1	39s ribosomal protein mitochondrial-like
comp129676_c0_seq1	mitochondrial outer membrane protein porin 6-like
comp129681_c0_seq1	bhlh transcription factor
comp129686_c0_seq10	otu domain-containing protein ddb_g0284757-like
comp129686_c0_seq3	otu domain-containing protein ddb_g0284757-like
comp129686_c0_seq4	otu domain-containing protein ddb_g0284757-like
comp129686_c0_seq9	otu domain-containing protein ddb_g0284757-like
comp129694_c0_seq2	gdsl esterase lipase at5g55050-like
comp129695_c0_seq1	hypothetical protein CICLE_v10013263mg
comp129695_c0_seq2	hypothetical protein CICLE_v10013263mg
comp129697_c0_seq1	isochorismatase hydrolase-like protein
comp129700_c0_seq1	histone-lysine n-methyltransferase atx4-like
comp129705_c0_seq1	protein echidna
comp129710_c0_seq1	hypothetical protein AMTR_s00022p00062050
comp129717_c0_seq1	aspartic proteinase pcs1-like
comp129717_c0_seq2	aspartyl protease family protein
comp129718_c0_seq1	polygalacturonase-1 non-catalytic subunit beta
comp129720_c0_seq1	desumoylating isopeptidase 1-like
comp129721_c0_seq1	hydrophobic protein lti6b
comp129729_c0_seq1	hypothetical protein AMTR_s00010p00028600
comp129732_c0_seq1	myc-associated zinc finger
comp129740_c0_seq1	hypothetical protein EGK_03041, partial
comp129745_c0_seq1	conserved hypothetical protein
comp129754_c0_seq1	u-box domain-containing protein 8-like
comp129755_c0_seq1	beclin 1 protein
comp129766_c0_seq1	60s ribosomal protein l30
comp129770_c0_seq1	ring fyve phd zinc finger superfamily isoform 1
comp129773_c0_seq1	dna-directed rna polymerase subunit beta
comp129773_c0_seq3	dna-directed rna polymerase subunit beta
comp129773_c0_seq4	dna-directed rna polymerase subunit beta
comp129777_c0_seq1	lrr receptor-like serine threonine-protein kinase efr-like
comp129778_c0_seq3	unknown
comp129781_c0_seq1	transcription factor bhlh149-like
comp129781_c0_seq2	transcription factor bhlh149-like
comp129786_c0_seq2	phospholipid n-methyltransferase
comp129786_c0_seq3	phospholipid n-methyltransferase
comp129791_c0_seq1	ac084282_14 protein of gibberellin-stimulated transcript
comp129791_c0_seq2	ac084282_14 protein of gibberellin-stimulated transcript
comp129795_c0_seq1	isco large subunit-binding protein subunit alpha
comp129796_c0_seq1	vq motif-containing
comp129797_c0_seq1	predicted protein
comp129804_c0_seq1	lachrymatory-factor synthase-like
comp129808_c0_seq1	hypothetical protein CICLE_v10017916mg
comp129809_c0_seq1	lipoyl mitochondrial-like
comp129815_c0_seq1	wd-40 repeat expressed
comp129818_c1_seq1	heavy metal-associated isoprenylated plant protein 26-like
comp129823_c0_seq1	tetratricopeptide repeat protein 1
comp129824_c0_seq1	predicted protein
comp129830_c0_seq1	protein aspartic protease in guard cell 1-like
comp129831_c0_seq1	dolichol-phosphate mannosyltransferase-like isoform x1
comp129831_c0_seq2	dolichol-phosphate mannosyltransferase-like isoform x1
comp129831_c0_seq3	dolichol-phosphate mannosyltransferase-like isoform x1
comp129835_c0_seq1	sec14 cytosolic
comp129836_c1_seq1	stress-related ozone-induced family protein
comp129846_c0_seq1	ubiquitin-conjugating enzyme e2 5 isoform 1
comp129847_c0_seq2	saccharopine dehydrogenase isoform 2
comp129847_c0_seq3	saccharopine dehydrogenase isoform 2
comp129855_c0_seq1	retrotransposon ty1-copia subclass
comp129855_c0_seq3	retrotransposon ty1-copia subclass
comp129865_c0_seq1	unknown
comp129869_c1_seq1	translation initiation factor 4a family protein
comp129869_c2_seq1	eukaryotic translation initiation factor 4a1
comp129872_c0_seq1	leucine-rich repeat transmembrane protein kinase
comp129873_c0_seq1	tropinone reductase homolog at1g07440-like
comp129876_c0_seq1	tyrosine--trna cytoplasmic-like
comp129876_c2_seq1	hypothetical protein AMTR_s00016p00260090
comp129880_c0_seq1	retrovirus-related pol polyprotein from transposon tnt 1-94
comp129882_c0_seq1	glutaredoxin protein family-like
comp129885_c0_seq1	PREDICTED: uncharacterized protein LOC101208720
comp129885_c0_seq2	PREDICTED: uncharacterized protein LOC101208720
comp129894_c0_seq1	nucleolar protein family a member 2
comp129896_c1_seq1	nuclear nucleic acid-binding protein c1d-like
comp129896_c1_seq2	nuclear nucleic acid-binding protein c1d-like
comp129896_c1_seq3	nuclear nucleic acid-binding protein c1d-like
comp129897_c0_seq2	unknow protein
comp129899_c0_seq1	multidrug and toxin extrusion protein 2-like
comp129901_c0_seq1	nadh-ubiquinone oxidoreductase 75 kda mitochondrial
comp129902_c0_seq1	unknown
comp129910_c0_seq1	hydroxyacylglutathione hydrolase mitochondrial-like
comp129913_c0_seq1	rna-binding family protein
comp129914_c0_seq1	ubiquitin-conjugating enzyme e2 variant 1d-like
comp129914_c0_seq2	ubiquitin-conjugating enzyme e2 variant 1d-like
comp129914_c0_seq3	ubiquitin-conjugating enzyme e2 variant 1c-like
comp129919_c0_seq1	PREDICTED: uncharacterized protein LOC100810605
comp129923_c0_seq1	transmembrane protein g1p-related 1
comp129923_c0_seq2	transmembrane protein g1p-related 1
comp129923_c0_seq3	transmembrane protein g1p-related 1
comp129925_c0_seq1	pollen ole e 1 allergen and extensin family
comp129928_c0_seq1	uncharacterized loc101207229
comp129932_c0_seq1	probable prefoldin subunit 5-like
comp129932_c0_seq2	probable prefoldin subunit 5-like
comp129934_c0_seq1	contains domain duf1677
comp129935_c0_seq1	protein binding protein
comp129936_c0_seq1	kh domain-containing protein nova-like
comp129937_c0_seq2	dna-directed rna polymerase iii subunit rpc9-like
comp129939_c0_seq1	transcription factor myc2-like
comp129941_c0_seq1	cell wall vacuolar inhibitor of fructosidase 2-like
comp129942_c0_seq1	prenylated rab acceptor
comp129942_c1_seq1	pra1 family protein b2-like
comp129946_c0_seq1	ribosomal protein l32
comp129946_c0_seq2	ribosomal protein l32
comp129949_c0_seq1	calcineurin subunit b
comp129949_c0_seq2	calcineurin subunit b-like
comp129953_c0_seq1	farnesylated protein 2
comp129954_c1_seq1	serine acetyltransferase
comp129960_c0_seq1	glucose-6-phosphate 1-epimerase-like
comp129962_c0_seq1	hypothetical protein F775_26169
comp129962_c0_seq2	hypothetical protein F775_26169
comp129963_c1_seq1	g10 family protein
comp129972_c0_seq1	Uncharacterized protein TCM_034666
comp129974_c0_seq1	ubiquitin family protein
comp129974_c0_seq2	ubiquitin family protein
comp129975_c0_seq1	acid phosphatase vanadium-dependent haloperoxidase-like protein
comp129977_c0_seq1	fch domain only protein 1
comp129983_c0_seq1	trithorax group protein osa-like
comp129983_c0_seq2	trithorax group protein osa-like
comp129983_c0_seq3	trithorax group protein osa-like
comp129989_c0_seq1	s-adenosyl-l-methionine-dependent methyltransferases superfamily protein isoform 1
comp129989_c0_seq2	s-adenosyl-l-methionine-dependent methyltransferases superfamily protein isoform 1
comp129991_c0_seq1	hypothetical protein PRUPE_ppa013216mg
comp130000_c1_seq1	protein cbr-clec-223
comp130008_c0_seq1	lipid-transfer protein dir1-like
comp130008_c0_seq2	lipid-transfer protein dir1-like
comp130009_c0_seq1	PREDICTED: uncharacterized protein LOC101312268
[truncated: 36,268 more rows]

## Sheet: GO
GO-id	GO-term	#Seqs	Seqs
[truncated: 123 more rows]

## Sheet: KEGG
Pathway	Pathway ID	#Enzs in Pathway	Enzyme		#Seqs of Enzyme	Seqs
[truncated: 149 more rows]
